# Supplementary material for: Taxonomic and functional stability overrules seasonality in polar benthic microbiomes
Source: ISME J. 2024 Jan 10;18(1):wrad005. doi: 10.1093/ismejo/wrad005 (PMC10811738; doi:10.1093/ismejo/wrad005)
Supplement: TabS5_allTPM_final_wrad005 [file tabs5_alltpm_final_wrad005.xlsx]

## Sheet: TabS4_allTPM_v02
Supplementary Table S5. Gene annotations and expression of metatranscriptomic reads. Expression of genes are given in transcripts per million reads mapped on the metagenomes. Transcripts were mapped on metagenomic contigs and bins using DIAMOND blastx. Annotations from metagenomes were accepted when functions matched between ≥ 2 databases. Annotations only found in one database are marked with “*…
	winter						spring
Gene annotation	st5_dep_Dec	st5_full_ Dec	st7_full_ Dec	st5_dep_ Feb	st5_full_ Feb	st7_full_ Feb	st5_dep_May	st5_full_ May1	st5_full_ May2	st5_full_ May3	st7_full_ May
DDENMPNP_153646::hypothetical protein	58092.8	129289	54632.9	69593.4	147313	52134.7	117087	118987	87371	120782	25736.7
HANGEAPK_297301::hypothetical protein	47863.5	99588.3	53341.5	55224	144726	105341	82275.6	97085.9	89344.3	107408	76138.4
AEJPFAND_202935::hypothetical protein	46406.8	31515.8	10962	37465	30840.2	35954.6	39408.7	18626.3	19977	22620	27061.5
HANGEAPK_115624::hypothetical protein	31052	23715.3	10595.3	36654	28965.7	9269.22	36046.3	24588.2	18729.5	25000.3	4498.47
GAKNMICK_173326::hypothetical protein	38666.1	19454.3	15280.2	36064.9	19989.2	21854.8	35237.8	11470.4	13852.6	14943.3	15070.5
BGLBAGJI_308141::hypothetical protein	26930.3	28319.3	3261.57	26711.5	35249.2	7822.05	22093.2	10558.1	12270.4	14684.1	3859.62
GAKNMICK_1658899::hypothetical protein	25539.1	28941	9812.06	18237.3	23395	21446.2	21482.1	20619.4	13652.7	19786.8	15612.2
BJAHOJPH_1478213::hypothetical protein	18972.4	5536.59	19209.2	25514.4	8319.75	6311.24	14556.3	6051.89	5407.17	5369.42	2346.39
AEJPFAND_232905::hypothetical protein	8121.26	7950.05	44024.8	10228.6	12940	54107.8	13723.5	20180.7	14000.4	20546.7	20249
BGLBAGJI_747684::hypothetical protein	11545.4	13172.9	46122	12335.5	15986.1	49642.4	13335.1	20988.4	14743.7	19188	13427.7
BGLBAGJI_675548::hypothetical protein	27875	6735.99	3846.98	35724.4	10293.3	2937.88	12100.1	6272.7	4207.51	5734.26	3730.08
AEJPFAND_585256::hypothetical protein	5109.75	624.626	5260.65	5509.38	825.044	9945.9	9711.49	560.737	930.172	737.226	17425.7
AEJPFAND_14822::Photosystem II protein D1 2	1201.4	1410.54	1405.63	566.852	452.124	820.729	9472.47	18077.2	24332.3	13423.5	21997.8
BGLBAGJI_1652441::hypothetical protein	2.45038	0	389.201	227.185	290.416	0	8790.87	2731.05	404.234	16490.7	385.667
DDENMPNP_391643::hypothetical protein	4860.39	1469.19	21483.3	4109.05	1617.09	9309.41	8510.14	2806.59	2951.34	3079.74	4766.38
HANGEAPK_214966::hypothetical protein	7645.46	5577.65	2553.93	8955.2	6828.07	1618.01	7393.23	5665.48	3542.48	5246.13	894.984
AEJPFAND_1024489::Photosystem II protein D1 1*	1179.78	1193.53	577.369	720.16	531.329	1179.17	7377.46	8521.46	12787.7	6642.58	12906.6
GAKNMICK_1239619::Agmatinase*	9245.12	5448.62	19842.8	7897.6	4795.16	12361.2	6997.75	6409.25	3572.9	3930.19	3211.93
AEJPFAND_11037::Photosystem II protein D1 2	1016.04	873.89	1149.91	382.16	343.218	720.232	6975.76	13332.8	17495.1	9390.19	24815.2
AEJPFAND_1469619::hypothetical protein	6146.55	5275.6	17348.4	8289.2	7233.99	19419.5	6353.29	8713.21	5854.87	6848.9	5102
HANGEAPK_927449::hypothetical protein	3344.19	2662.73	19407	2361.28	1808.5	9450.11	6338.77	3163.95	3659.84	3457.16	6017.59
AEJPFAND_114582::Photosystem II protein D1 2	378.367	527.853	223.55	207.188	194.71	458.938	6285.45	7673.09	12270.4	9772.64	5514.16
GAKNMICK_435661::hypothetical protein	5035.09	5211.08	21866	5089.45	6177.93	22742.6	5929.6	11078.2	6815.47	10645.7	6085.3
AEJPFAND_87379::Photosystem II protein D1 2	268.676	378.295	369.902	80.8201	161.709	110.547	5577.29	9250.7	16347.6	8451.68	22486.5
AEJPFAND_198671::hypothetical protein	5247.26	2750.7	42733.4	5134.16	3161.57	6485.44	5433.29	4535.29	3325.15	4151.61	3429.79
AEJPFAND_508326::hypothetical protein	3576.11	891.485	10727.2	2803.43	976.853	5480.46	5423.54	2065.72	1729.95	1965.1	2543.64
GAKNMICK_1028059::hypothetical protein	5610.93	1193.53	13007.7	4529.82	1409.18	4076.85	5315.44	1725.79	1734.29	1794	1763.47
AEJPFAND_117110::Photosystem II protein D1 2*	501.895	472.135	514.647	300.229	62.7034	1038.47	5227.67	6850.87	7962.97	4639.74	8664.27
HANGEAPK_249837::hypothetical protein	1543.59	1108.49	16124.5	3292.24	1610.49	8770.08	5118.74	5389.47	2981.77	3816.97	8172.61
BJAHOJPH_333132::hypothetical protein	4852.18	5586.44	778.403	5051.12	7669.61	1668.26	5003.17	2510.24	1608.24	3547.74	1268.87
AEJPFAND_165101::hypothetical protein	2530.08	5475.01	4408.27	2183.25	6544.25	6559.13	4655.62	5476.63	3572.9	5429.81	7165.76
BGLBAGJI_728161::hypothetical protein	3993.82	4448.63	14090.1	5189.15	6481.55	15727.9	4361.61	7882.27	5754.9	6788.51	4286.5
HANGEAPK_630386::hypothetical protein	2196.69	2351.88	12213.2	3662.74	4663.15	19081.1	4346.47	6258.17	5168.1	6096.58	7277.63
BGLBAGJI_370980::hypothetical protein	6608.52	1853.35	6622.86	5290.8	1891	2087	4166.16	1275.46	1399.6	1587.68	892.04
BGLBAGJI_235944::hypothetical protein	4589.84	3847.46	3081.45	5331.07	4808.36	2753.63	4160.14	4363.87	2447.13	4189.35	995.081
BGLBAGJI_1536383::hypothetical protein	2745.29	2662.73	9897.3	5702.68	4923.86	16294	4065.73	5877.57	3911.94	3957.87	6238.39
HANGEAPK_679940::hypothetical protein	4661.91	1085.03	5717.4	4385.12	1620.39	2006.6	4052.66	1810.05	1138.81	1459.35	836.103
AEJPFAND_35263::Photosystem II protein D1 2	532.885	577.706	691.556	226.074	151.808	633.134	3731.68	5563.79	9158.28	4868.71	7280.57
AEJPFAND_14878::Photosystem II protein D1 2	374.043	366.565	270.189	146.92	92.405	177.546	3552.41	6147.77	9940.67	4398.19	7230.53
BGLBAGJI_1259792::hypothetical protein	5111.34	4551.27	355.428	8350.58	6369.34	2659.83	3514.02	3794.42	2021.17	3809.42	3373.85
AEJPFAND_582276::Photosystem II protein D1 2	39.9267	26.3927	8.04135	11.1093	0	16.7496	3248.65	4860.69	5202.88	4561.74	2649.62
HANGEAPK_926401::hypothetical protein	8842.97	1416.41	1394.37	9170.72	2692.94	1289.72	2941.56	1536.94	904.092	1358.71	1572.11
AEJPFAND_116103::Photosystem II protein D1 2	717.095	780.05	431.016	322.17	204.611	743.681	2796.94	3532.93	6432.96	3527.61	4863.53
BGLBAGJI_918405::hypothetical protein	1536.82	507.325	6706.49	2452.93	742.54	2917.78	2732.62	1470.12	769.348	1104.58	2893.98
AEJPFAND_200689::hypothetical protein	2548.82	2346.01	3295.35	3488.04	3610.39	7235.82	2668.72	2946.05	2477.56	3484.84	3512.22
AEJPFAND_11374::Photosystem II protein D1 1*	188.246	111.436	119.012	153.031	49.5027	140.696	2450.23	1969.84	2634.04	1726.06	2322.84
AEJPFAND_123627::Photosystem II protein D1 2	1089.12	780.05	635.267	349.387	323.417	1075.32	2398.98	4564.34	5137.68	3220.64	4522.02
HANGEAPK_455933::hypothetical protein	1121.55	1164.21	3461	1894.14	1808.5	2572.74	2348.35	2792.06	1395.26	2755.16	4339.49
BGLBAGJI_1682437::hypothetical protein	2522.73	2577.68	7565.3	3073.11	2772.15	8414.99	2344.41	3166.86	2438.44	2795.42	2222.74
AEJPFAND_1634703::Photosystem II protein D1 1*	85.9073	43.9878	33.7737	52.4914	26.4014	13.3997	2312.25	2118.02	4016.26	2060.71	3191.32
BGLBAGJI_1325616::hypothetical protein	4551.79	2929.58	7779.2	4420.11	3755.6	2545.94	2248.34	1966.94	1469.15	2259.48	1127.56
BGLBAGJI_1284461::hypothetical protein	622.684	155.423	4409.88	647.117	227.712	1849.15	2143.77	743.775	860.626	772.451	836.103
BGLBAGJI_1484509::hypothetical protein	1271.46	436.945	3628.26	1034.55	257.414	1289.72	2027.99	624.655	665.029	820.258	827.271
BGLBAGJI_16906::Photosystem II protein D1 1*	410.222	478	783.228	164.14	174.909	231.144	1986.08	3233.68	3746.77	1786.45	2010.77
BGLBAGJI_608931::Photosystem II protein D1 2	962.133	1002.92	1780.36	346.055	336.618	3085.27	1929.85	5392.37	4142.31	2908.64	4642.73
BJAHOJPH_725470::hypothetical protein	2060.04	835.767	358.644	3099.77	1072.56	690.083	1770.08	932.624	460.739	669.29	88.3208
GAKNMICK_837909::hypothetical protein	2104.01	1917.87	3327.51	1521.7	2151.72	1145.67	1729	2086.06	1486.54	2068.26	709.51
BGLBAGJI_1677434::hypothetical protein	757.166	780.05	604.71	1029.28	726.039	1209.32	1693.94	1310.32	699.802	1471.94	2293.4
GAKNMICK_703958::hypothetical protein	2443.31	1477.99	4495.12	1741.1	1683.09	2154	1677.75	1252.22	1130.12	2025.48	774.279
AEJPFAND_1567783::Photosystem II protein D1 1*	187.093	214.074	144.744	114.148	141.908	207.695	1599.32	2911.18	4229.24	2113.55	4736.94
HANGEAPK_1059476::hypothetical protein	1534.8	1876.81	5180.24	1780.54	2356.33	6204.04	1563.63	2911.18	2494.95	2390.32	1819.41
AEJPFAND_73038::Photosystem II protein D1 2	52.8993	73.3129	72.3722	18.6081	3.30018	70.3482	1456.57	2228.42	4976.85	2976.58	1077.51
HANGEAPK_1043315::hypothetical protein	914.134	334.307	3036.41	609.345	237.613	1457.21	1455.74	607.223	530.285	656.71	900.872
BGLBAGJI_94087::Photosystem II protein D1 2	148.464	102.638	82.0218	29.4396	19.8011	30.1492	1374.4	2824.02	5189.84	2133.68	5263.92
AEJPFAND_1399171::hypothetical protein	1285.01	765.387	894.198	605.179	547.829	1011.67	1357.39	711.816	812.814	983.806	730.118
GAKNMICK_967480::hypothetical protein	1016.19	284.454	2065.02	651.283	231.012	830.779	1335.19	522.967	399.887	563.613	591.749
BGLBAGJI_07033::Photosystem II protein D1 2	128.861	76.2454	49.8564	54.1578	82.5044	87.0978	1319.83	1673.49	2725.32	1980.19	2037.27
DDENMPNP_377643::hypothetical protein	1194.92	366.565	511.43	1278.12	396.021	391.94	1286.22	694.384	673.723	646.645	482.82
DDENMPNP_754687::hypothetical protein	2878.04	475.068	1741.76	1307.56	405.922	1614.66	1250.95	868.706	673.723	920.903	5263.92
AEJPFAND_364694::Photosystem II protein D1 1*	71.7816	90.908	41.815	19.4413	29.7016	66.9983	1236.42	1365.52	1964.66	1434.19	709.51
GAKNMICK_1500147::hypothetical protein	398.69	255.129	3904.88	574.351	303.616	1453.86	1210.49	967.489	799.774	925.935	1536.78
DDENMPNP_610355::hypothetical protein	1568.38	642.221	712.464	1487.53	1118.76	552.736	1210.28	769.924	434.66	878.129	120.705
AEJPFAND_06280::Ribulose bisphosphate carboxylase large chain	179.454	193.546	115.795	121.369	105.606	137.347	1203.85	1795.52	2529.72	1522.26	1469.07
GAKNMICK_1171704::hypothetical protein	637.818	340.172	5349.11	1090.1	491.726	2676.58	1185.38	970.394	669.376	933.484	1887.12
AEJPFAND_174223::Photosystem II protein D1 2	182.625	211.141	110.971	66.1003	42.9023	20.0995	1163.59	1589.24	1712.56	1127.23	1954.83
AEJPFAND_1698702::Photosystem II protein D1 1*	150.194	152.491	46.6398	64.4339	95.7051	87.0978	1143.26	1304.51	2899.18	1235.42	1368.97
AEJPFAND_80858::Photosystem II protein D1 2	388.312	428.147	212.292	188.025	181.51	629.784	1131.64	1728.7	2434.09	1947.48	1118.73
AEJPFAND_04882::Ribulose bisphosphate carboxylase large chain	551.19	504.393	837.909	70.2663	13.2007	234.494	1126.66	2123.83	3412.08	1554.97	2169.75
BJAHOJPH_805200::hypothetical protein	1202.56	2328.42	8570.47	777.095	1425.68	3778.7	1122.51	2257.47	1669.09	1814.13	2920.47
GAKNMICK_1627068::hypothetical protein	1436.64	483.865	704.422	1605.02	429.023	763.781	1110.27	305.064	352.074	437.806	264.962
BJAHOJPH_857920::hypothetical protein	1320.61	838.7	429.408	1742.77	1227.67	254.594	1102.59	1127.28	769.348	837.871	105.985
BJAHOJPH_811252::hypothetical protein	1682.54	190.614	546.812	1345.89	122.107	763.781	1070.23	75.5397	60.8524	83.0322	1324.81
BJAHOJPH_1220465::hypothetical protein	910.675	574.773	1884.89	762.931	765.641	1142.32	1067.94	894.855	843.24	1202.71	659.462
AEJPFAND_1708715::hypothetical protein	232.209	146.626	3224.58	358.83	141.908	1236.12	1045.53	360.266	408.58	352.258	821.383
BGLBAGJI_1662101::hypothetical protein	1551.66	809.375	1257.67	1323.67	610.533	1011.67	1017.73	720.532	673.723	893.226	315.011
AEJPFAND_1774273::hypothetical protein	889.198	964.798	743.021	984.839	1518.08	680.033	992.832	816.41	925.825	1172.52	1151.11
BGLBAGJI_412444::hypothetical protein	798.246	351.902	80.4135	1486.98	574.231	36.8491	952.372	499.724	395.54	442.839	73.6006
AEJPFAND_75525::Photosystem II protein D1 2	316.243	222.871	131.878	215.52	207.911	113.897	947.807	1321.94	1438.72	712.064	965.64
BGLBAGJI_24126::Ribulose bisphosphate carboxylase large chain	130.879	108.503	57.8977	28.6064	69.3037	110.547	944.28	1333.57	2316.74	1476.97	1592.72
AEJPFAND_05289::Ribulose bisphosphate carboxylase large chain	192.138	175.951	73.9804	131.645	108.906	83.7479	938.262	708.911	1577.81	1225.35	1622.16
BGLBAGJI_1193701::hypothetical protein	906.062	718.467	403.676	1224.8	739.24	499.137	937.225	461.954	569.404	354.774	129.537
AEJPFAND_262597::hypothetical protein	892.081	891.485	458.357	1280.62	765.641	1185.87	913.156	737.964	491.166	654.193	821.383
HANGEAPK_181624::hypothetical protein	753.562	545.448	51.4647	2308.79	1511.48	100.497	906.102	1507.89	534.632	681.871	144.257
AEJPFAND_1226305::Ribulose bisphosphate carboxylase large chain, plasmid*	189.4	167.153	332.912	128.312	82.5044	586.235	868.339	1150.53	1208.35	1132.26	980.36
BGLBAGJI_545053::hypothetical protein	653.097	263.927	294.313	893.465	257.414	271.343	820.824	415.468	186.904	390	491.652
AEJPFAND_126973::Photosystem II protein D1 1*	131.167	117.301	49.8564	75.2655	29.7016	40.199	818.127	781.545	1173.58	581.226	420.996
BGLBAGJI_06235::Photosystem II protein D1 2	268.1	343.104	178.518	118.036	207.911	341.691	797.793	1197.01	2621	1164.97	1707.53
BGLBAGJI_1390881::hypothetical protein	757.743	926.675	82.0218	681.555	894.348	700.132	797.378	650.803	321.648	837.871	515.204
HANGEAPK_250317::hypothetical protein	949.016	785.915	184.951	1273.13	1115.46	247.894	792.813	871.612	439.006	717.097	108.929
AEJPFAND_1548937::hypothetical protein	519.768	2137.8	300.747	959.565	3607.09	1283.02	790.531	1981.46	999.717	1965.1	1142.28
AEJPFAND_1450518::Photosystem II CP43 reaction center protein*	78.1237	140.761	90.0631	58.0461	33.0018	90.4477	759.615	1295.8	1769.07	1036.64	2013.71
GAKNMICK_570064::hypothetical protein	1173.59	293.252	205.859	1622.24	320.117	247.894	758.785	398.036	169.517	231.484	176.642
AEJPFAND_1331446::hypothetical protein	316.819	1780.04	6137.16	250.515	1980.11	4060.1	753.805	1891.4	1390.91	1761.29	1784.08
BGLBAGJI_07647::Ribulose bisphosphate carboxylase large chain	30.8459	29.3252	11.2579	17.4971	33.0018	43.5489	724.342	740.87	1208.35	1104.58	506.372
DDENMPNP_622369::hypothetical protein	568.775	730.197	1005.17	799.036	1376.17	924.577	723.927	889.044	482.472	694.451	650.63
HANGEAPK_634258::hypothetical protein	59.818	1035.18	18155.8	60.5457	1584.09	10290.9	705.875	2716.52	3438.16	3195.48	3385.63
AEJPFAND_1372258::Photosystem II protein D1 1*	108.681	140.761	25.7323	70.8218	46.2025	50.2487	702.763	639.182	912.786	561.097	694.79
AEJPFAND_1142749::Photosystem II D2 protein	108.249	79.178	99.7128	64.7117	26.4014	154.096	702.141	967.489	1751.68	800.129	1575.05
AEJPFAND_07228::Ribulose bisphosphate carboxylase large chain	28.5397	32.2577	0	15.553	3.30018	13.3997	692.389	633.371	1721.25	800.129	1336.59
AEJPFAND_268567::hypothetical protein	180.751	1354.82	1537.51	155.252	1168.26	2904.38	688.861	1475.93	986.678	1537.35	4318.89
BGLBAGJI_190424::Ammonia channel*	301.252	665.681	513.038	270.234	574.231	1112.17	684.297	1577.62	1077.96	1280.71	844.935
AEJPFAND_1137440::hypothetical protein	569.064	228.736	194.601	489.92	201.311	194.295	675.375	357.361	339.035	279.29	129.537
AEJPFAND_76790::hypothetical protein	355.016	234.601	271.798	576.295	191.41	281.393	660.228	479.386	360.768	372.387	741.894
AEJPFAND_04441::Ribulose bisphosphate carboxylase large chain	116.321	134.896	27.3406	50.5473	33.0018	56.9486	645.704	296.348	1503.92	774.968	1648.65
HANGEAPK_927598::hypothetical protein	214.192	307.914	2264.44	335.223	514.828	2425.34	645.289	1101.14	782.388	913.355	1174.67
AEJPFAND_1246776::hypothetical protein	982.168	313.779	1180.47	1103.15	267.314	767.131	640.102	348.645	395.54	306.968	247.298
BJAHOJPH_797162::hypothetical protein	603.657	302.049	456.749	1024	438.924	214.395	604.414	467.765	182.557	188.71	217.858
GAKNMICK_79975::hypothetical protein	788.588	269.792	702.814	1054.83	372.92	157.446	588.437	348.645	113.012	271.742	191.362
AEJPFAND_19313::Ribulose bisphosphate carboxylase large chain	361.935	404.687	318.438	180.526	237.613	472.338	577.855	816.41	1438.72	702	1209.99
AEJPFAND_1617830::hypothetical protein	161.581	20.5276	2362.55	265.79	0	616.384	575.573	432.9	312.955	417.677	468.1
BGLBAGJI_1517411::Ribulose bisphosphate carboxylase large chain, plasmid*	20.612	17.5951	35.3819	13.6089	19.8011	33.4992	571.008	441.617	765.001	936	373.891
BGLBAGJI_1800864::hypothetical protein	646.034	1747.78	115.795	1718.89	4319.93	901.127	569.763	1981.46	699.802	1939.93	947.976
AEJPFAND_1664495::hypothetical protein	203.237	90.908	739.804	316.337	151.808	288.093	563.953	299.253	278.182	357.29	641.798
AEJPFAND_111648::Ribulose bisphosphate carboxylase large chain	142.122	149.558	88.4549	67.489	115.506	174.196	563.123	491.008	1547.39	1046.71	1042.18
AEJPFAND_16465::Ribulose bisphosphate carboxylase large chain	114.879	108.503	123.837	40.5489	42.9023	194.295	555.654	717.627	1412.64	898.258	585.861
BGLBAGJI_16021::hypothetical protein	555.659	404.687	332.912	512.972	349.819	405.34	551.712	589.791	269.489	405.097	456.324
BGLBAGJI_762871::hypothetical protein	373.754	90.908	357.036	292.452	125.407	278.043	551.089	142.363	317.302	145.935	279.682
BGLBAGJI_1505509::hypothetical protein	7.06285	5.86503	33.7737	9.99837	6.60036	46.8988	549.429	897.76	925.825	709.548	656.518
AEJPFAND_05313::Ribulose bisphosphate carboxylase large chain	151.347	161.288	99.7128	93.0404	66.0036	113.897	548.807	790.261	1217.05	664.258	1180.55
GAKNMICK_1193707::hypothetical protein	670.25	328.442	239.632	972.063	392.721	26.7993	530.755	267.294	60.8524	181.161	138.369
HANGEAPK_316441::hypothetical protein	371.592	167.153	194.601	388.548	108.906	281.393	526.606	174.322	117.358	110.71	200.194
AEJPFAND_220541::hypothetical protein	448.13	747.792	138.311	625.731	455.425	294.793	523.078	708.911	399.887	691.935	426.884
AEJPFAND_65189::Ribulose bisphosphate carboxylase large chain, plasmid*	165.761	167.153	128.662	79.1537	82.5044	221.094	520.381	557.831	1156.19	571.161	1130.51
AEJPFAND_49772::Photosystem II protein D1 2	136.789	184.749	138.311	48.8809	62.7034	157.446	517.891	964.584	1530	777.484	1124.62
BGLBAGJI_97938::Photosystem II protein D1 2	17.4409	11.7301	1.60827	4.16599	39.6021	0	517.684	560.737	1356.14	1358.71	385.667
HANGEAPK_194857::hypothetical protein	453.608	152.491	82.0218	381.049	240.913	80.398	516.024	229.524	182.557	359.806	150.145
AEJPFAND_69388::Photosystem II protein D1 2	211.741	243.399	273.406	111.371	145.208	237.844	513.949	598.507	891.053	626.516	706.566
DDENMPNP_643590::manualcheck_ Ribulose bisphosphate carboxylase small chain, chromosomal _ Ribulose bisphosphate carboxylase small subunit	23.0624	2.93252	40.2068	9.99837	23.1012	6.69983	513.119	334.118	943.212	689.419	259.074
AEJPFAND_04398::Photosystem II CP43 reaction center protein	43.2419	73.3129	27.3406	17.4971	19.8011	130.647	501.914	650.803	1017.1	495.677	1586.83
BGLBAGJI_179691::hypothetical protein	1095.89	1782.97	2441.35	1186.2	1471.88	3162.32	500.877	450.333	756.308	963.677	780.167
AEJPFAND_923451::Photosystem II protein D1 2*	225.29	85.043	86.8466	253.847	158.409	234.494	499.217	493.913	486.819	344.71	217.858
GAKNMICK_1711858::hypothetical protein	451.157	222.871	1555.2	559.631	574.231	1624.71	497.35	897.76	1034.49	795.097	409.22
BGLBAGJI_379551::hypothetical protein	181.616	170.086	313.613	266.345	300.316	204.345	494.03	700.195	252.103	301.935	1112.84
AEJPFAND_1667073::hypothetical protein	257.001	155.423	1415.28	353.276	452.124	1839.1	491.125	758.302	682.416	890.709	786.055
AEJPFAND_415135::Ammonium transporter*	199.345	384.16	262.148	196.635	316.817	824.079	480.336	1008.16	565.058	785.032	459.268
AEJPFAND_474015::hypothetical protein	214.768	129.031	8.04135	335.501	448.824	358.441	472.036	366.077	669.376	704.516	365.059
AEJPFAND_371671::hypothetical protein	275.163	90.908	340.953	27.2178	52.8028	43.5489	471.206	473.576	917.132	508.258	627.077
BJAHOJPH_394102::Ammonia channel*	171.959	680.344	771.97	170.25	471.925	1413.66	464.981	1690.93	786.734	1456.84	777.223
AEJPFAND_158763::Photosystem II protein D1 2	126.843	102.638	73.9804	101.372	108.906	147.396	461.039	569.453	1017.1	556.064	1295.37
HANGEAPK_969779::hypothetical protein	409.501	419.35	1445.84	445.761	666.636	1685.01	458.549	688.573	630.257	797.613	503.428
BGLBAGJI_11789::Photosystem II protein D1 2	292.892	287.387	167.26	203.022	273.915	247.894	457.927	947.151	1330.06	913.355	500.484
BJAHOJPH_481361::hypothetical protein	370.151	307.914	22.5158	797.647	551.13	221.094	448.797	278.916	234.716	505.742	123.649
GAKNMICK_212418::hypothetical protein	251.091	52.7853	173.693	383.548	46.2025	90.4477	447.967	95.8773	282.529	85.5484	135.425
AEJPFAND_1407099::Photosystem II protein D1 3*	15.4229	2.93252	0	176.638	273.915	0	445.478	418.374	721.535	503.226	1092.23
HANGEAPK_07161::hypothetical protein	390.763	275.657	244.457	321.336	95.7051	247.894	445.063	700.195	286.875	359.806	423.94
AEJPFAND_641569::hypothetical protein	525.389	715.534	709.247	714.883	834.945	1102.12	436.348	679.857	595.484	631.548	473.988
GAKNMICK_1436299::hypothetical protein	538.65	410.552	117.404	848.473	396.021	87.0978	429.501	421.279	121.705	359.806	61.8245
BGLBAGJI_544440::hypothetical protein	415.699	146.626	17.691	875.413	356.419	33.4992	429.086	226.619	173.864	306.968	38.2723
AEJPFAND_921995::hypothetical protein	363.376	442.81	196.209	438.817	438.924	830.779	427.634	485.197	221.676	691.935	521.092
AEJPFAND_06277::manualcheck_ ATP synthase subunit a _ ATP synthase subunit a, chloroplastic _ 3.A.2 protons {22297973 CHR 427060..427818 atpI F0F1 ATP synthase subunit A [Thermosynechococcus elongatus BP-1]}	22.3417	14.6626	8.04135	10.5538	0	50.2487	424.729	412.563	352.074	483.097	447.492
HANGEAPK_444707::hypothetical protein	341.179	99.7056	91.6714	712.939	125.407	93.7976	423.691	148.174	113.012	138.387	173.697
BGLBAGJI_65716::Photosystem II protein D1 2	60.3945	58.6503	151.177	25.2736	3.30018	318.242	422.031	534.588	1017.1	563.613	962.696
BJAHOJPH_1495439::Photosystem II protein D1 2*	266.082	137.828	57.8977	100.539	16.5009	180.895	414.977	351.55	491.166	191.226	368.003
AEJPFAND_1140433::hypothetical protein	778.787	630.491	310.396	1414.21	930.65	499.137	411.657	389.32	352.074	402.581	73.6006
AEJPFAND_121503::hypothetical protein	11.6753	8.79755	0	41.9376	33.0018	50.2487	411.242	491.008	582.444	631.548	320.899
AEJPFAND_502980::hypothetical protein	548.163	52.7853	501.78	789.038	118.806	120.597	409.79	98.7826	82.5854	130.839	85.3767
AEJPFAND_1612052::hypothetical protein	159.995	43.9878	176.91	175.249	79.2043	619.734	404.602	522.967	269.489	488.129	924.424
BGLBAGJI_554737::hypothetical protein	1.4414	0	0	0	0	6.69983	403.565	444.522	339.035	349.742	117.761
AEJPFAND_600434::hypothetical protein	516.597	542.516	641.7	639.618	828.345	1209.32	403.15	644.993	430.313	417.677	368.003
GAKNMICK_501938::hypothetical protein	527.119	275.657	0	722.66	273.915	97.1475	402.735	214.998	173.864	241.548	50.0484
AEJPFAND_06336::Photosystem I P700 chlorophyll a apoprotein A1	19.603	41.0552	0	19.719	0	0	402.32	598.507	373.807	465.484	632.965
AEJPFAND_06311::Photosystem II CP47 reaction center protein	23.6389	17.5951	11.2579	23.6073	33.0018	56.9486	393.398	740.87	730.228	490.645	471.044
AEJPFAND_163677::Ribulose bisphosphate carboxylase large chain	175.995	196.479	104.538	129.423	46.2025	107.197	391.323	569.453	691.109	530.903	612.357
BGLBAGJI_1226125::hypothetical protein	619.368	659.816	1302.7	642.395	412.522	606.335	390.701	854.179	386.847	641.613	344.451
BJAHOJPH_42294::hypothetical protein	562.433	307.914	307.18	960.676	363.02	144.046	389.248	197.565	239.063	269.226	126.593
BGLBAGJI_831946::hypothetical protein	393.501	73.3129	403.676	500.474	135.307	150.746	383.854	209.187	47.8126	115.742	267.906
AEJPFAND_95846::Ribulose bisphosphate carboxylase large chain, plasmid*	13.8374	0	1.60827	6.11011	0	30.1492	381.364	650.803	591.137	644.129	326.787
AEJPFAND_07231::manualcheck_ ATP synthase subunit a _ ATP synthase subunit a, chloroplastic _ 3.A.2 protons {22297973 CHR 427060..427818 atpI F0F1 ATP synthase subunit A [Thermosynechococcus elongatus BP-1]}	4.75661	0	0	2.49959	0	26.7993	378.874	488.103	682.416	294.387	532.869
AEJPFAND_1001337::hypothetical protein	287.991	299.117	1762.66	299.396	277.215	1524.21	378.251	610.128	508.552	538.451	438.66
HANGEAPK_1102005::hypothetical protein	401.285	173.018	53.0729	714.328	102.306	56.9486	377.421	168.512	60.8524	256.645	29.4403
AEJPFAND_992152::hypothetical protein	320.278	325.509	1285.01	314.949	224.412	1705.11	377.214	723.438	330.341	540.968	562.309
AEJPFAND_1622888::manualcheck_ Ribulose bisphosphate carboxylase small chain, chromosomal _ Ribulose bisphosphate carboxylase small subunit	52.1786	67.4479	27.3406	14.9976	0	56.9486	376.591	464.86	582.444	314.516	444.548
GAKNMICK_384760::hypothetical protein	0	0	54.6812	16.9417	6.60036	0	375.761	104.593	26.0796	264.193	0
AEJPFAND_884602::Photosystem II protein D1 2	250.803	134.896	160.827	160.529	168.309	452.239	373.894	810.599	795.427	674.322	697.734
HANGEAPK_491818::hypothetical protein	87.9252	290.319	3668.46	123.869	181.51	1242.82	372.857	807.693	482.472	767.419	1168.78
AEJPFAND_1405584::hypothetical protein	0	0	0	0	0	0	367.254	334.118	1064.92	510.774	1283.6
DDENMPNP_275215::Ammonia channel*	86.9163	120.233	175.301	159.974	273.915	579.535	365.18	642.087	317.302	465.484	447.492
BJAHOJPH_815347::hypothetical protein	685.817	260.994	697.989	1021.5	435.623	365.141	364.557	383.509	160.824	228.968	259.074
AEJPFAND_467722::hypothetical protein	8.79252	82.1105	0	3.05506	0	20.0995	364.142	502.629	734.575	513.29	179.586
AEJPFAND_138156::Photosystem I P700 chlorophyll a apoprotein A1	30.99	41.0552	25.7323	15.2753	3.30018	36.8491	363.727	377.698	821.507	445.355	1207.05
AEJPFAND_81039::Photosystem II protein D1 2	76.5382	67.4479	104.538	28.8842	36.302	117.247	362.897	563.642	708.495	450.387	1221.77
BGLBAGJI_23658::hypothetical protein	3.89177	0	0	0.833197	0	23.4494	361.237	334.118	404.234	636.58	306.179
AEJPFAND_1370826::Ribulose bisphosphate carboxylase large chain, plasmid*	177.58	137.828	292.705	88.0412	82.5044	207.695	349.825	389.32	547.671	535.935	206.082
AEJPFAND_04883::manualcheck_ Ribulose bisphosphate carboxylase small chain, chromosomal _ Ribulose bisphosphate carboxylase small subunit	142.698	184.749	101.321	8.88744	9.90053	103.847	346.506	485.197	647.643	455.419	429.828
HANGEAPK_219563::hypothetical protein	103.348	161.288	213.9	433.54	217.812	592.935	345.468	325.402	439.006	405.097	730.118
AEJPFAND_95847::manualcheck_ Ribulose bisphosphate carboxylase small chain, chromosomal _ Ribulose bisphosphate carboxylase small subunit	5.04489	11.7301	1.60827	2.49959	26.4014	0	338.829	258.578	573.751	566.129	341.507
AEJPFAND_04432::Photosystem II CP47 reaction center protein	23.0624	23.4601	4.82481	21.1077	0	26.7993	337.169	505.535	691.109	432.774	918.536
AEJPFAND_1397143::hypothetical protein	526.687	278.589	472.831	635.452	521.428	271.343	335.094	220.808	160.824	483.097	164.865
AEJPFAND_04598::Ribulose bisphosphate carboxylase large chain	138.518	129.031	98.1045	118.592	56.103	123.947	334.264	522.967	630.257	397.548	688.902
DDENMPNP_72262::Photosystem II protein D1 2	100.465	111.436	33.7737	29.7174	23.1012	133.997	332.189	485.197	1230.09	508.258	662.406
BGLBAGJI_776291::Photosystem II protein D1 2	19.7471	8.79755	1.60827	3.61052	3.30018	0	330.114	775.734	864.973	493.161	191.362
BJAHOJPH_63812::Cytochrome c oxidase subunit 1	0.288279	0	3.21654	0.555465	0	0	328.454	119.12	17.3864	452.903	14.7201
AEJPFAND_1389491::Ribulose bisphosphate carboxylase large chain	296.64	316.712	207.467	165.806	165.009	358.441	324.304	586.885	617.217	279.29	429.828
BJAHOJPH_1432545::hypothetical protein	184.787	325.509	210.683	682.389	587.432	485.738	320.362	700.195	347.728	535.935	253.186
AEJPFAND_40266::Ribulose bisphosphate carboxylase large chain	35.4584	29.3252	24.1241	14.9976	9.90053	144.046	318.702	429.995	834.547	525.871	559.365
AEJPFAND_1588705::hypothetical protein	144.14	26.3927	479.265	115.537	9.90053	140.696	317.665	122.026	56.5058	40.2581	88.3208
GAKNMICK_643453::hypothetical protein	0	0	0	6.38785	0	0	317.457	153.985	30.4262	425.226	0
AEJPFAND_69136::hypothetical protein	134.05	76.2454	525.904	226.352	69.3037	207.695	314.345	177.228	117.358	201.29	394.499
AEJPFAND_18923::Ribulose bisphosphate carboxylase large chain	23.2065	26.3927	30.5571	7.22104	0	0	314.345	383.509	995.371	500.71	894.984
AEJPFAND_1004103::NAD(P)H-quinone oxidoreductase subunit I, chloroplastic*	271.992	58.6503	228.374	544.633	165.009	338.341	313.722	183.038	156.478	161.032	209.026
GAKNMICK_843561::hypothetical protein	362.656	170.086	36.9902	515.749	92.405	70.3482	310.61	72.6343	113.012	30.1935	114.817
BGLBAGJI_1042250::hypothetical protein	416.564	105.571	53.0729	357.997	46.2025	147.396	309.158	136.552	86.932	62.9032	123.649
DDENMPNP_116318::hypothetical protein	242.299	199.411	117.404	203.022	250.813	103.847	303.763	226.619	95.6251	327.097	23.5522
AEJPFAND_666974::hypothetical protein	243.884	322.577	1174.04	275.788	452.124	1082.02	299.198	749.586	382.501	249.097	415.108
AEJPFAND_06291::manualcheck_ ATP synthase subunit beta _ ATP synthase subunit beta, chloroplastic _ 3.A.2 protons {75908515 CHR 2855669..2857117 - F0F1 ATP synthase subunit beta [Anabaena variabilis ATCC 29413]}	17.4409	23.4601	12.8662	11.387	16.5009	43.5489	297.953	313.78	447.7	483.097	338.563
AEJPFAND_04854::Photosystem II CP43 reaction center protein	48.8634	26.3927	6.43308	7.22104	9.90053	77.0481	297.331	438.711	465.086	364.839	659.462
AEJPFAND_359034::Photosystem II protein D1 2	101.042	64.5154	40.2068	47.4922	29.7016	6.69983	296.293	552.021	586.791	274.258	2478.87
BGLBAGJI_347472::Photosystem II protein D1 2	103.06	87.9755	101.321	77.2096	23.1012	174.196	292.144	685.668	712.842	412.645	886.152
AEJPFAND_1226304::manualcheck_ Ribulose bisphosphate carboxylase small chain, chromosomal _ Ribulose bisphosphate carboxylase small subunit	6.34215	0	1.60827	1.38866	0	0	291.106	270.2	178.211	186.194	150.145
HANGEAPK_45428::hypothetical protein	400.853	214.074	38.5985	939.569	95.7051	33.4992	288.616	217.903	104.318	62.9032	44.1604
BGLBAGJI_216198::hypothetical protein	0	0	0	0	0	0	285.504	92.9719	199.943	128.323	326.787
GAKNMICK_325364::hypothetical protein	339.161	155.423	123.837	308.005	165.009	180.895	284.467	220.808	139.091	123.29	82.4327
AEJPFAND_04873::Photosystem II CP47 reaction center protein	58.6649	49.8528	61.1143	16.1085	9.90053	53.5986	283.014	290.537	591.137	342.193	797.831
DDENMPNP_477472::manualcheck_ Tubulin-like protein CetZ _ Tubulin alpha chain	172.535	120.233	167.26	116.648	174.909	773.83	281.769	357.361	65.199	241.548	1148.17
AEJPFAND_286113::Photosystem I P700 chlorophyll a apoprotein A2	28.5397	8.79755	1.60827	16.3862	6.60036	60.2985	279.694	456.143	360.768	314.516	515.204
AEJPFAND_1360270::hypothetical protein	316.098	260.994	247.674	467.424	306.917	817.379	277.827	206.281	273.836	261.677	282.626
BGLBAGJI_117156::hypothetical protein	231.777	152.491	143.136	273.011	99.0053	418.739	271.81	162.701	243.409	198.774	144.257
AEJPFAND_1622889::Ribulose bisphosphate carboxylase large chain, plasmid*	44.5392	58.6503	16.0827	14.4421	52.8028	66.9983	270.357	371.888	508.552	400.064	406.275
AEJPFAND_439782::Photosystem I P700 chlorophyll a apoprotein A2*	22.1975	8.79755	0	14.1644	6.60036	26.7993	268.697	177.228	460.739	412.645	771.335
GAKNMICK_510579::hypothetical protein	221.399	240.466	120.62	485.476	257.414	73.6981	265.585	305.064	199.943	281.806	253.186
GAKNMICK_1606581::hypothetical protein	312.062	246.331	59.506	266.901	330.018	73.6981	264.755	31.9591	139.091	125.806	38.2723
AEJPFAND_41471::Photosystem II protein D1 2	9.65736	8.79755	0	67.489	39.6021	0	262.68	133.647	556.365	206.323	1984.27
AEJPFAND_1232408::Photosystem II CP47 reaction center protein*	12.1077	2.93252	0	8.88744	26.4014	20.0995	261.02	485.197	612.87	271.742	350.339
AEJPFAND_172607::hypothetical protein	0	0	45.0316	197.19	36.302	0	260.605	217.903	108.665	135.871	288.514
HANGEAPK_830476::hypothetical protein	371.448	155.423	65.9391	437.151	135.307	36.8491	259.983	183.038	147.784	120.774	35.3283
AEJPFAND_1106476::hypothetical protein	138.086	87.9755	107.754	310.783	52.8028	127.297	259.983	313.78	117.358	203.806	306.179
BGLBAGJI_1572765::hypothetical protein	143.563	55.7178	65.9391	339.389	227.712	16.7496	257.078	258.578	60.8524	70.4516	47.1044
AEJPFAND_1187869::hypothetical protein	191.273	85.043	223.55	207.744	99.0053	123.947	256.663	168.512	186.904	88.0645	223.746
BJAHOJPH_501198::Ammonia channel*	88.0694	158.356	300.747	154.419	148.508	425.439	254.796	305.064	417.273	515.806	420.996
BGLBAGJI_491728::hypothetical protein	392.492	79.178	154.394	486.032	66.0036	50.2487	254.588	40.6752	56.5058	55.3548	41.2164
BGLBAGJI_1002728::Ribulose bisphosphate carboxylase large chain	36.4673	117.301	11.2579	21.1077	52.8028	46.8988	252.513	252.767	656.336	294.387	282.626
BGLBAGJI_400881::hypothetical protein	0	0	32.1654	3.33279	0	0	249.816	69.7289	4.3466	281.806	0
GAKNMICK_92051::hypothetical protein	326.909	542.516	570.936	430.763	653.435	301.492	248.571	918.098	369.461	558.581	438.66
BGLBAGJI_1544524::hypothetical protein	232.065	225.804	80.4135	641.284	594.032	214.395	247.326	427.09	269.489	301.935	141.313
AEJPFAND_221569::Ribulose bisphosphate carboxylase large chain	106.808	152.491	16.0827	53.0469	79.2043	144.046	238.819	226.619	747.615	329.613	1221.77
AEJPFAND_00241::hypothetical protein	77.8354	14.6626	64.3308	74.9878	3.30018	56.9486	236.537	139.458	104.318	37.7419	200.194
AEJPFAND_07237::Photosystem II CP47 reaction center protein	5.18903	0	0	2.49959	13.2007	0	236.537	366.077	478.126	208.839	788.999
BGLBAGJI_333533::hypothetical protein	0	0	57.8977	8.88744	0	0	236.122	107.499	17.3864	168.581	2.94403
AEJPFAND_720129::hypothetical protein	172.103	64.5154	101.321	246.349	52.8028	194.295	235.914	153.985	69.5456	80.5161	459.268
AEJPFAND_1047655::hypothetical protein	0	0	0	0	0	0	235.499	75.5397	56.5058	100.645	185.474
AEJPFAND_10802::ATP synthase subunit beta*	36.8998	26.3927	20.9075	29.7174	13.2007	66.9983	232.179	371.888	312.955	337.161	526.981
BGLBAGJI_1292607::hypothetical protein	387.159	1181.8	202.642	636.285	1359.67	371.841	231.557	662.425	325.995	598.839	117.761
AEJPFAND_07220::Photosystem I P700 chlorophyll a apoprotein A1	3.89177	2.93252	0	0.833197	0	3.34992	230.105	183.038	543.325	264.193	1215.88
AEJPFAND_05234::Photosystem I P700 chlorophyll a apoprotein A1	12.8284	8.79755	17.691	13.8866	0	13.3997	229.897	293.443	182.557	150.968	317.955
BGLBAGJI_04037::Photosystem II protein D1 2	34.017	14.6626	17.691	21.1077	6.60036	36.8491	229.275	293.443	491.166	143.419	571.141
AEJPFAND_107824::Photosystem II CP43 reaction center protein	18.7382	20.5276	0	10.2761	0	6.69983	228.445	162.701	830.2	415.161	291.458
AEJPFAND_50408::hypothetical protein	198.336	217.006	83.6301	267.179	287.115	482.388	225.955	264.389	121.705	317.032	309.123
BGLBAGJI_678370::hypothetical protein	106.375	5.86503	90.0631	75.8209	13.2007	93.7976	224.71	92.9719	60.8524	95.6129	235.522
BGLBAGJI_19534::Ribulose bisphosphate carboxylase large chain	70.3402	99.7056	45.0316	34.9943	26.4014	36.8491	223.88	223.714	486.819	223.935	250.242
AEJPFAND_1281293::Ammonium transporter*	80.43	178.884	67.5474	120.536	115.506	381.89	223.05	316.686	252.103	312	220.802
AEJPFAND_97072::hypothetical protein	54.3407	35.1902	75.5887	100.261	9.90053	20.0995	222.635	31.9591	30.4262	20.129	126.593
AEJPFAND_06281::manualcheck_ Ribulose bisphosphate carboxylase small chain, chromosomal _ Ribulose bisphosphate carboxylase small subunit	0.432419	0	0	0.833197	0	0	222.428	232.43	412.927	427.742	158.977
HANGEAPK_906304::hypothetical protein	201.94	49.8528	122.229	223.297	49.5027	23.4494	222.013	61.0128	91.2786	95.6129	26.4962
AEJPFAND_775548::hypothetical protein	339.449	193.546	347.386	315.226	346.519	442.189	221.183	325.402	360.768	203.806	211.97
AEJPFAND_366239::Photosystem I P700 chlorophyll a apoprotein A1	17.0085	26.3927	19.2992	6.11011	23.1012	33.4992	219.938	305.064	478.126	437.806	544.645
AEJPFAND_1337921::Ribulose bisphosphate carboxylase large chain, plasmid*	6.05387	0	0	3.61052	9.90053	13.3997	217.448	313.78	473.779	203.806	138.369
GAKNMICK_876584::hypothetical protein	137.942	260.994	110.971	203.022	141.908	214.395	217.24	354.455	165.171	357.29	203.138
BJAHOJPH_401096::hypothetical protein	156.968	999.988	54.6812	93.5958	280.515	53.5986	216.618	319.591	995.371	379.935	1648.65
AEJPFAND_1122037::Photosystem I P700 chlorophyll a apoprotein A1*	21.7651	32.2577	11.2579	11.387	9.90053	56.9486	215.995	261.483	439.006	327.097	850.823
AEJPFAND_15316::Photosystem II protein D1 2*	15.9995	5.86503	4.82481	7.22104	3.30018	0	215.995	95.8773	134.745	93.0968	55.9365
AEJPFAND_1485619::hypothetical protein	34.4494	85.043	1.60827	16.6639	6.60036	90.4477	211.431	142.363	478.126	281.806	270.85
BGLBAGJI_298272::Photosystem II protein D1*	46.5571	38.1227	24.1241	27.7732	3.30018	33.4992	211.016	203.376	299.915	213.871	229.634
AEJPFAND_04652::Photosystem I P700 chlorophyll a apoprotein A1	15.7112	23.4601	0	10.8316	13.2007	26.7993	210.186	357.361	391.194	317.032	532.869
AEJPFAND_06321::Photosystem II CP43 reaction center protein	8.50424	14.6626	0	5.27692	3.30018	20.0995	210.186	255.673	512.899	349.742	323.843
AEJPFAND_1446155::hypothetical protein	373.754	322.577	741.413	456.87	481.826	1065.27	207.903	255.673	143.438	186.194	273.794
AEJPFAND_1728987::hypothetical protein	195.742	87.9755	67.5474	342.166	29.7016	93.7976	206.866	29.0537	78.2388	78	103.041
AEJPFAND_1009053::Photosystem II CP47 reaction center protein*	30.99	52.7853	0	27.2178	23.1012	66.9983	206.866	159.795	295.569	72.9677	432.772
GAKNMICK_810834::hypothetical protein	339.449	158.356	96.4962	468.257	300.316	120.597	205.206	165.606	165.171	135.871	91.2648
AEJPFAND_1253842::hypothetical protein	0	0	0	0	0	6.69983	201.264	313.78	699.802	510.774	1030.41
BGLBAGJI_597077::hypothetical protein	0	0	36.9902	2.77732	0	0	200.019	20.3376	30.4262	188.71	8.83208
AEJPFAND_39745::NAD(P)H-quinone oxidoreductase subunit I, chloroplastic*	178.877	67.4479	9.64962	333.834	92.405	231.144	198.981	66.8236	30.4262	70.4516	100.097
AEJPFAND_744731::Photosystem I P700 chlorophyll a apoprotein A2*	7.63941	2.93252	0	6.11011	3.30018	0	198.566	90.0665	347.728	329.613	303.235
BGLBAGJI_838965::Ammonia channel*	66.3043	87.9755	184.951	86.097	79.2043	361.791	196.699	249.862	265.142	510.774	150.145
AEJPFAND_19320::manualcheck_ ATP synthase subunit a _ ATP synthase subunit a, chloroplastic _ 3.A.2 protons {22297973 CHR 427060..427818 atpI F0F1 ATP synthase subunit A [Thermosynechococcus elongatus BP-1]}	9.8015	11.7301	0	12.7757	33.0018	16.7496	195.039	156.89	156.478	128.323	273.794
DDENMPNP_628175::hypothetical protein	60.6828	29.3252	91.6714	91.6517	0	140.696	194.417	191.755	13.0398	188.71	341.507
AEJPFAND_24408::Photosystem II protein D1 2*	25.6569	17.5951	24.1241	10.8316	0	0	194.417	142.363	113.012	158.516	158.977
AEJPFAND_54900::Ribulose bisphosphate carboxylase large chain	143.563	123.166	451.924	61.1011	105.606	338.341	194.209	491.008	395.54	286.839	297.347
BGLBAGJI_667631::hypothetical protein	246.767	269.792	127.053	229.962	250.813	314.892	193.587	264.389	208.637	193.742	141.313
BGLBAGJI_777114::hypothetical protein	0	0	90.0631	1.94413	0	0	193.587	26.1483	13.0398	93.0968	11.7761
AEJPFAND_760673::hypothetical protein	139.527	143.693	186.559	273.289	221.112	502.487	189.644	226.619	130.398	309.484	161.921
AEJPFAND_292120::hypothetical protein	369.43	231.669	225.158	366.885	198.011	334.992	188.192	200.471	152.131	249.097	144.257
BGLBAGJI_02705::manualcheck_ ATP synthase subunit c _ ATP synthase subunit c, chloroplastic _ 3.A.2 protons {16329331 CHR 176256..176501 atpH F0F1 ATP synthase subunit C [Synechocystis sp. PCC 6803]}	9.65736	2.93252	1.60827	5.27692	23.1012	0	187.362	209.187	230.37	115.742	320.899
AEJPFAND_104523::Photosystem I P700 chlorophyll a apoprotein A1	18.3057	5.86503	17.691	11.6648	0	16.7496	186.117	406.752	412.927	289.355	606.469
BGLBAGJI_57571::Photosystem II protein D1 2	11.6753	0	11.2579	5.27692	0	20.0995	185.287	217.903	147.784	80.5161	214.914
AEJPFAND_756586::hypothetical protein	29.8369	41.0552	57.8977	92.2072	9.90053	63.6484	182.382	75.5397	60.8524	128.323	300.291
AEJPFAND_04827::Photosystem I P700 chlorophyll a apoprotein A1	11.6753	8.79755	0	2.77732	0	0	181.345	450.333	421.62	455.419	606.469
AEJPFAND_591112::hypothetical protein	152.356	99.7056	197.817	123.591	36.302	73.6981	179.892	95.8773	65.199	158.516	191.362
AEJPFAND_138267::Photosystem I P700 chlorophyll a apoprotein A2	9.51322	5.86503	1.60827	8.05424	0	10.0497	179.062	101.688	404.234	125.806	244.354
DDENMPNP_76580::hypothetical protein	7.78354	14.6626	640.092	372.161	1155.06	1956.35	178.855	1702.55	1138.81	500.71	3515.17
BGLBAGJI_1004562::hypothetical protein	290.442	1574.76	780.011	442.705	1320.07	442.189	177.195	447.427	425.967	437.806	694.79
AEJPFAND_56573::hypothetical protein	174.841	134.896	117.404	220.797	306.917	432.139	174.498	220.808	204.29	83.0322	241.41
BJAHOJPH_782753::hypothetical protein	84.3217	129.031	28.9489	1600.57	2303.52	0	174.083	90.0665	139.091	176.129	0
AEJPFAND_233032::hypothetical protein	131.888	310.847	90.0631	152.197	260.714	348.391	171.8	328.307	108.665	201.29	123.649
GAKNMICK_1202285::hypothetical protein	147.167	46.9203	61.1143	243.016	79.2043	110.547	171.593	162.701	99.9717	72.9677	191.362
AEJPFAND_1107017::Photosystem II CP47 reaction center protein*	7.92768	5.86503	16.0827	10.2761	3.30018	3.34992	171.385	151.079	252.103	301.935	253.186
GAKNMICK_760520::hypothetical protein	243.596	14.6626	45.0316	452.426	82.5044	33.4992	169.103	52.2967	34.7728	42.7742	11.7761
GAKNMICK_1532554::hypothetical protein	275.451	105.571	24.1241	370.495	141.908	90.4477	165.368	75.5397	52.1592	108.194	82.4327
AEJPFAND_1549091::Photosystem I P700 chlorophyll a apoprotein A2*	8.64838	5.86503	0	11.9425	6.60036	0	163.916	110.404	256.449	251.613	291.458
BGLBAGJI_163071::Photosystem II protein D1 2	121.366	164.221	59.506	20.8299	46.2025	144.046	163.293	255.673	330.341	234	344.451
DDENMPNP_04113::Ribulose bisphosphate carboxylase large chain	3.17107	5.86503	0	3.33279	33.0018	0	162.671	168.512	508.552	158.516	441.604
GAKNMICK_464266::hypothetical protein	151.058	58.6503	46.6398	202.467	46.2025	83.7479	161.841	5.81074	26.0796	15.0968	17.6642
GAKNMICK_245278::Photosystem II protein D1 2	155.671	149.558	141.528	59.9902	108.906	244.544	161.426	249.862	556.365	294.387	244.354
BGLBAGJI_1454243::hypothetical protein	134.05	126.098	147.961	76.0987	99.0053	412.04	161.218	194.66	217.33	221.419	353.283
AEJPFAND_220481::hypothetical protein	107.384	14.6626	172.085	78.0428	3.30018	73.6981	160.596	55.2021	21.733	45.2903	50.0484
AEJPFAND_139437::Photosystem II D2 protein	13.1167	14.6626	6.43308	6.38785	0	0	160.596	249.862	347.728	218.903	668.294
BJAHOJPH_63810:: Cytochrome c oxidase subunit 3 *	0	0	16.0827	3.05506	0	0	160.181	90.0665	0	274.258	44.1604
AEJPFAND_535319::Photosystem II protein D1 2*	29.1162	2.93252	35.3819	19.1635	6.60036	23.4494	159.559	17.4322	39.1194	57.871	70.6566
BGLBAGJI_1306112::Photosystem II protein D1 2	86.4838	134.896	20.9075	67.7667	138.607	147.396	159.144	485.197	330.341	226.452	250.242
BJAHOJPH_1069175::hypothetical protein	167.923	14.6626	43.4233	375.772	85.8046	3.34992	157.899	58.1074	47.8126	118.258	32.3843
AEJPFAND_117558::Photosystem II CP47 reaction center protein	12.6843	43.9878	8.04135	4.72145	3.30018	43.5489	157.691	273.105	412.927	236.516	312.067
BJAHOJPH_1674747::hypothetical protein	268.388	23.4601	27.3406	329.391	56.103	77.0481	157.484	20.3376	65.199	42.7742	23.5522
AEJPFAND_04874::manualcheck_ ATP synthase subunit alpha _ ATP synthase subunit alpha, chloroplastic _ 3.A.2 protons {56751186 CHR 1288487..1290004 atpA F0F1 ATP synthase subunit alpha [Synechococcus elongatus PCC 6301]}	20.7561	43.9878	9.64962	5.55465	0	0	156.861	139.458	212.983	90.5806	247.298
AEJPFAND_06320::Photosystem II D2 protein	3.45935	0	1.60827	7.77651	16.5009	30.1492	156.239	145.269	286.875	377.419	191.362
GAKNMICK_471773::hypothetical protein	0	0	4.82481	1.94413	42.9023	0	153.956	92.9719	0	150.968	0
BJAHOJPH_1361243::hypothetical protein	245.758	325.509	418.15	392.436	313.517	401.99	153.541	331.212	252.103	163.548	141.313
DDENMPNP_667728::hypothetical protein	168.643	208.209	566.111	188.025	221.112	515.887	153.541	270.2	334.688	211.355	185.474
GAKNMICK_1225135::hypothetical protein	0	0	0	0.555465	0	0	153.334	34.8645	0	145.935	0
DDENMPNP_667729::hypothetical protein	138.807	108.503	895.807	161.363	207.911	428.789	152.504	194.66	139.091	291.871	138.369
BGLBAGJI_370816::hypothetical protein	165.472	99.7056	3.21654	247.737	99.0053	110.547	151.674	84.2558	147.784	47.8064	73.6006
AEJPFAND_262599::hypothetical protein	244.461	416.417	352.211	249.681	297.016	814.029	151.052	252.767	386.847	259.161	491.652
AEJPFAND_991791::hypothetical protein	51.602	202.344	707.639	95.54	188.11	1179.17	151.052	389.32	334.688	422.71	418.052
GAKNMICK_403416::hypothetical protein	192.571	82.1105	112.579	391.325	92.405	87.0978	150.637	78.445	21.733	47.8064	35.3283
AEJPFAND_746921::hypothetical protein	0.14414	0	0	0	0	0	150.637	8.71612	26.0796	45.2903	52.9925
BGLBAGJI_1208175::hypothetical protein	298.225	170.086	234.807	254.403	115.506	56.9486	150.429	107.499	86.932	95.6129	50.0484
AEJPFAND_342663::hypothetical protein	161.581	87.9755	188.168	173.86	151.808	582.885	150.014	238.241	134.745	150.968	194.306
BGLBAGJI_1164601::hypothetical protein	286.838	55.7178	143.136	345.221	79.2043	93.7976	149.184	174.322	39.1194	88.0645	41.2164
AEJPFAND_06272::manualcheck_ ATP synthase subunit alpha _ ATP synthase subunit alpha, chloroplastic _ 3.A.2 protons {56751186 CHR 1288487..1290004 atpA F0F1 ATP synthase subunit alpha [Synechococcus elongatus PCC 6301]}	1.72968	0	0	1.66639	3.30018	13.3997	148.769	177.228	217.33	83.0322	132.481
AEJPFAND_177652::hypothetical protein	0	0	0	0	0	0	147.732	75.5397	104.318	105.677	438.66
AEJPFAND_1253843::hypothetical protein	0.432419	0	0	0.833197	16.5009	0	147.317	229.524	425.967	254.129	600.581
BGLBAGJI_1664286::Photosystem II protein D1 2	12.1077	5.86503	9.64962	13.3312	19.8011	13.3997	147.109	171.417	282.529	173.613	47.1044
DDENMPNP_521677::manualcheck_ Bacterial actin-related protein _ Actin, cytoplasmic A3a	255.271	269.792	157.61	226.63	250.813	549.386	146.902	124.931	152.131	113.226	382.723
AEJPFAND_64486::Photosystem II protein D1 2*	136.644	114.368	107.754	89.4298	75.9041	164.146	145.657	229.524	195.597	118.258	320.899
BGLBAGJI_96598::Photosystem II protein D1 2	12.396	0	0	3.33279	0	10.0497	145.657	139.458	256.449	95.6129	244.354
BJAHOJPH_63811::Cytochrome c oxidase subunit 2*	0	0	0	0	0	0	145.242	46.486	0	269.226	14.7201
BGLBAGJI_1198444::hypothetical protein	269.397	64.5154	45.0316	359.108	39.6021	0	145.034	29.0537	47.8126	12.5806	0
AEJPFAND_40265::manualcheck_ Ribulose bisphosphate carboxylase small chain, chromosomal _ Ribulose bisphosphate carboxylase small subunit	0	0	0	0	0	0	144.619	92.9719	286.875	206.323	282.626
BJAHOJPH_1548196::hypothetical protein	119.059	64.5154	75.5887	76.6541	69.3037	100.497	144.412	122.026	34.7728	15.0968	38.2723
BGLBAGJI_02709::Ribulose bisphosphate carboxylase large chain	48.4309	43.9878	4.82481	31.6615	3.30018	70.3482	143.997	244.051	265.142	158.516	173.697
GAKNMICK_1143055::hypothetical protein	90.9522	55.7178	119.012	158.307	115.506	170.846	141.922	209.187	95.6251	166.064	150.145
AEJPFAND_04828::Photosystem I P700 chlorophyll a apoprotein A2	13.2609	11.7301	6.43308	1.94413	0	0	141.922	371.888	304.262	181.161	403.331
AEJPFAND_124999::hypothetical protein	0	2.93252	236.416	1861.36	2452.03	971.475	140.885	229.524	1017.1	196.258	2.94403
AEJPFAND_1033960::manualcheck_ ATP synthase subunit alpha _ ATP synthase subunit alpha, chloroplastic _ 3.A.2 protons {16329327 CHR 173014..174525 atpA F0F1 ATP synthase subunit alpha [Synechocystis sp. PCC 6803]}	13.8374	5.86503	0	12.7757	0	30.1492	140.262	174.322	278.182	203.806	312.067
AEJPFAND_05249::Photosystem II CP43 reaction center protein	27.819	23.4601	0	27.7732	19.8011	3.34992	140.055	90.0665	382.501	266.71	494.596
BGLBAGJI_924224::hypothetical protein	0	0	48.2481	2.49959	0	0	139.64	52.2967	0	30.1935	0
HANGEAPK_903509::hypothetical protein	53.9083	5.86503	0	77.4873	0	97.1475	139.225	214.998	117.358	40.2581	488.708
AEJPFAND_1321657::manualcheck_ C-phycoerythrin class 2 subunit beta _ B-phycoerythrin beta chain	2.01796	0	0	18.3303	16.5009	0	139.017	46.486	173.864	221.419	303.235
AEJPFAND_1068455::hypothetical protein	97.7267	70.3804	320.046	88.0412	112.206	361.791	138.602	183.038	234.716	130.839	85.3767
AEJPFAND_286717::manualcheck_ ATP synthase subunit a _ ATP synthase subunit a, chloroplastic _ 3.A.2 protons {22297973 CHR 427060..427818 atpI F0F1 ATP synthase subunit A [Thermosynechococcus elongatus BP-1]}	3.17107	2.93252	0	1.66639	0	0	138.187	127.836	121.705	103.161	138.369
AEJPFAND_07227::manualcheck_ Ribulose bisphosphate carboxylase small chain, chromosomal _ Ribulose bisphosphate carboxylase small subunit	0	0	0	0.833197	0	0	137.772	95.8773	465.086	264.193	191.362
AEJPFAND_461060::hypothetical protein	128.284	58.6503	191.384	190.247	85.8046	150.746	136.942	63.9182	104.318	60.3871	141.313
AEJPFAND_23862::Ribulose bisphosphate carboxylase large chain, plasmid	30.99	41.0552	43.4233	14.4421	29.7016	56.9486	136.942	165.606	186.904	125.806	117.761
AEJPFAND_227013::manualcheck_ ATP synthase subunit a _ ATP synthase subunit a, chloroplastic _ 3.A.2 protons {22297973 CHR 427060..427818 atpI F0F1 ATP synthase subunit A [Thermosynechococcus elongatus BP-1]}	4.32419	0	0	0.555465	0	60.2985	136.942	145.269	82.5854	140.903	76.5447
HANGEAPK_939343::hypothetical protein	181.039	146.626	53.0729	506.028	145.208	26.7993	136.112	151.079	26.0796	52.8387	32.3843
BJAHOJPH_1627580::hypothetical protein	130.446	76.2454	194.601	129.701	42.9023	130.647	136.112	61.0128	113.012	203.806	147.201
AEJPFAND_1038829::Photosystem II CP47 reaction center protein	13.1167	8.79755	6.43308	13.0534	0	23.4494	136.112	153.985	291.222	168.581	288.514
BJAHOJPH_308670::Perchlorate reductase subunit alpha*	340.314	504.393	209.075	449.649	633.634	408.69	135.075	153.985	252.103	191.226	55.9365
AEJPFAND_467721::hypothetical protein	3.31521	0	0	0.833197	0	0	134.867	188.849	260.796	191.226	73.6006
AEJPFAND_50407::hypothetical protein	108.825	240.466	98.1045	204.967	112.206	375.191	134.245	159.795	160.824	52.8387	247.298
AEJPFAND_1430867::hypothetical protein	105.078	126.098	133.486	189.136	59.4032	40.199	133.623	29.0537	52.1592	10.0645	88.3208
BGLBAGJI_1337712::hypothetical protein	89.9432	90.908	22.5158	128.59	168.309	53.5986	133.415	104.593	113.012	47.8064	141.313
AEJPFAND_900973::hypothetical protein	154.662	26.3927	125.445	417.987	82.5044	30.1492	133.208	75.5397	91.2786	62.9032	35.3283
BGLBAGJI_1738402::hypothetical protein	131.888	49.8528	86.8466	104.705	69.3037	73.6981	133	46.486	95.6251	60.3871	73.6006
AEJPFAND_43233::hypothetical protein	114.159	8.79755	40.2068	133.589	56.103	113.897	132.585	63.9182	26.0796	105.677	100.097
DDENMPNP_402622::manualcheck_ Elongation factor Tu _ Elongation factor 1-alpha	88.3576	43.9878	90.0631	65.5448	46.2025	170.846	132.378	92.9719	30.4262	145.935	182.53
AEJPFAND_156415::hypothetical protein	55.3497	583.571	1196.55	29.7174	155.108	1393.56	132.378	909.381	795.427	294.387	712.454
AEJPFAND_265421::Photosystem II CP43 reaction center protein	10.3781	2.93252	0	3.05506	13.2007	3.34992	132.378	334.118	278.182	188.71	373.891
AEJPFAND_1447995::hypothetical protein	143.419	55.7178	104.538	206.077	56.103	77.0481	131.755	69.7289	69.5456	105.677	158.977
AEJPFAND_04879::manualcheck_ ATP synthase subunit a _ ATP synthase subunit a, chloroplastic _ 3.A.2 protons {22297973 CHR 427060..427818 atpI F0F1 ATP synthase subunit A [Thermosynechococcus elongatus BP-1]}	16.4319	0	6.43308	0.555465	0	0	131.548	220.808	113.012	148.452	217.858
BGLBAGJI_1717392::hypothetical protein	190.12	134.896	141.528	249.404	132.007	127.297	131.133	37.7698	99.9717	98.129	141.313
BGLBAGJI_1461527::hypothetical protein	196.751	202.344	67.5474	191.08	224.412	33.4992	130.925	252.767	160.824	246.581	38.2723
AEJPFAND_1477951::hypothetical protein	80.43	64.5154	94.888	178.304	33.0018	113.897	130.51	174.322	39.1194	150.968	453.38
BGLBAGJI_1309124::hypothetical protein	112.141	49.8528	987.478	103.316	184.81	586.235	129.68	351.55	160.824	317.032	241.41
BGLBAGJI_52684::hypothetical protein	87.6369	85.043	28.9489	99.7059	135.307	254.594	129.058	113.31	212.983	93.0968	164.865
AEJPFAND_04449::Photosystem I P700 chlorophyll a apoprotein A1*	10.3781	0	4.82481	9.4429	0	13.3997	128.643	148.174	208.637	80.5161	312.067
AEJPFAND_10824::Photosystem II CP43 reaction center protein	4.61247	0	1.60827	2.49959	0	0	127.813	92.9719	456.393	171.097	606.469
BGLBAGJI_1667386::hypothetical protein	3.17107	0	11.2579	2.22186	0	0	127.605	206.281	260.796	362.322	429.828
AEJPFAND_116769::Photosystem II CP43 reaction center protein	20.612	2.93252	1.60827	7.49878	6.60036	3.34992	126.36	87.1612	199.943	150.968	247.298
AEJPFAND_04853::Photosystem II D2 protein	20.1796	0	9.64962	5.55465	3.30018	33.4992	126.36	293.443	382.501	208.839	479.876
AEJPFAND_1210728::Photosystem I P700 chlorophyll a apoprotein A1*	9.8015	26.3927	6.43308	4.44372	26.4014	3.34992	126.36	81.3504	252.103	47.8064	185.474
BJAHOJPH_973821::hypothetical protein	0	0	0	3.88825	0	0	125.945	2.90537	0	108.194	8.83208
BJAHOJPH_820670::hypothetical protein	94.9881	41.0552	86.8466	147.476	115.506	70.3482	124.908	110.404	65.199	115.742	132.481
AEJPFAND_1375790::Photosystem II CP47 reaction center protein*	8.64838	8.79755	0	4.72145	3.30018	10.0497	124.908	127.836	291.222	379.935	309.123
AEJPFAND_52522::Photosystem II CP43 reaction center protein	7.78354	14.6626	9.64962	3.88825	9.90053	3.34992	124.701	162.701	295.569	264.193	606.469
AEJPFAND_666973::hypothetical protein	96.1412	46.9203	599.885	143.31	135.307	576.185	124.493	290.537	217.33	196.258	103.041
AEJPFAND_503271::Photosystem I P700 chlorophyll a apoprotein A2*	4.90075	8.79755	4.82481	1.38866	0	0	124.493	159.795	252.103	452.903	376.835
AEJPFAND_04399::Photosystem II D2 protein	14.8464	26.3927	0	6.11011	23.1012	6.69983	123.871	171.417	391.194	173.613	429.828
AEJPFAND_18654::30S ribosomal protein S3	6.63043	0	1.60827	20.2745	0	40.199	123.871	142.363	230.37	72.9677	147.201
AEJPFAND_173072::Photosystem I P700 chlorophyll a apoprotein A2*	4.03591	5.86503	0	2.77732	0	0	123.248	151.079	195.597	115.742	141.313
AEJPFAND_411716::hypothetical protein	161.581	61.5829	32.1654	315.226	66.0036	46.8988	122.626	90.0665	60.8524	161.032	29.4403
BGLBAGJI_1380508::hypothetical protein	0	0	41.815	1.11093	0	0	122.626	98.7826	17.3864	115.742	0
AEJPFAND_121746:: Histone H3 *	127.708	126.098	70.7639	209.966	198.011	70.3482	121.381	273.105	99.9717	171.097	379.779
AEJPFAND_111651::manualcheck_ ATP synthase subunit a _ ATP synthase subunit a, chloroplastic _ 3.A.2 protons {22297973 CHR 427060..427818 atpI F0F1 ATP synthase subunit A [Thermosynechococcus elongatus BP-1]}	4.32419	14.6626	0	8.88744	0	0	121.381	119.12	130.398	103.161	338.563
AEJPFAND_213612::Ferredoxin-type protein NapF*	94.1232	99.7056	35.3819	114.148	75.9041	254.594	119.928	61.0128	56.5058	226.452	185.474
AEJPFAND_762215::Photosystem II protein D1 3	16.8643	14.6626	19.2992	19.719	9.90053	63.6484	119.928	142.363	230.37	88.0645	479.876
AEJPFAND_04653::Photosystem I P700 chlorophyll a apoprotein A2	11.5312	14.6626	0	3.05506	6.60036	83.7479	119.928	78.445	295.569	70.4516	438.66
AEJPFAND_425308::Photosystem I P700 chlorophyll a apoprotein A2	7.35113	5.86503	0	6.66558	0	3.34992	119.928	113.31	226.023	206.323	103.041
AEJPFAND_07221::Photosystem I P700 chlorophyll a apoprotein A2	1.58554	0	1.60827	1.94413	0	0	119.721	46.486	421.62	178.645	585.861
BGLBAGJI_1657155::hypothetical protein	73.3671	26.3927	17.691	151.364	99.0053	46.8988	119.513	142.363	26.0796	150.968	76.5447
BGLBAGJI_903408::hypothetical protein	135.347	85.043	172.085	97.7618	72.6039	63.6484	118.683	40.6752	78.2388	5.03226	61.8245
AEJPFAND_08930::tRNA (guanine-N(1)-)-methyltransferase	5.90973	0	0	8.88744	0	0	118.683	84.2558	104.318	90.5806	120.705
AEJPFAND_1533952::hypothetical protein	103.492	32.2577	207.467	107.205	23.1012	50.2487	118.476	26.1483	60.8524	52.8387	47.1044
AEJPFAND_65188::manualcheck_ Ribulose bisphosphate carboxylase small chain, chromosomal _ Ribulose bisphosphate carboxylase small subunit	47.5661	5.86503	6.43308	31.3838	0	107.197	118.061	34.8645	278.182	85.5484	147.201
AEJPFAND_878114::manualcheck_ ATP synthase subunit alpha _ ATP synthase subunit alpha, chloroplastic _ 3.A.2 protons {16329327 CHR 173014..174525 atpA F0F1 ATP synthase subunit alpha [Synechocystis sp. PCC 6803]}	2.30624	0	0	0.833197	0	0	117.853	107.499	82.5854	60.3871	55.9365
AEJPFAND_1579494::hypothetical protein	110.123	8.79755	57.8977	145.532	56.103	130.647	117.231	78.445	30.4262	32.7097	17.6642
AEJPFAND_22359::DNA-directed RNA polymerase subunit alpha	2.73865	32.2577	43.4233	4.72145	6.60036	3.34992	116.608	273.105	304.262	211.355	235.522
BGLBAGJI_904296::hypothetical protein	135.635	134.896	455.141	251.903	194.71	398.64	116.401	296.348	165.171	133.355	164.865
AEJPFAND_10801::hypothetical protein	0	0	0	0	0	0	115.156	177.228	130.398	125.806	226.69
BGLBAGJI_1329117::hypothetical protein	146.158	85.043	12.8662	209.966	0	3.34992	114.949	61.0128	52.1592	62.9032	26.4962
BGLBAGJI_899559::hypothetical protein	73.223	82.1105	229.983	96.3731	66.0036	321.592	114.741	151.079	69.5456	140.903	188.418
DDENMPNP_106786::Photosystem II protein D1 2	31.2783	20.5276	24.1241	13.6089	13.2007	0	114.741	98.7826	412.927	196.258	373.891
AEJPFAND_15237::hypothetical protein	187.67	175.951	40.2068	224.408	66.0036	204.345	114.326	87.1612	91.2786	145.935	64.7686
AEJPFAND_22363::Protein translocase subunit SecY	8.07182	2.93252	0	8.6097	0	0	113.911	180.133	117.358	135.871	191.362
BJAHOJPH_181100::Cytochrome b	0	0	0	0.555465	36.302	0	113.911	8.71612	4.3466	161.032	2.94403
AEJPFAND_457909::hypothetical protein	10.0898	64.5154	0	25.5514	128.707	83.7479	113.081	235.335	221.676	296.903	385.667
AEJPFAND_761898::hypothetical protein	0.288279	0	0	0	0	0	112.251	153.985	126.051	150.968	197.25
BGLBAGJI_900918::hypothetical protein	0	0	0	1.94413	0	0	111.836	72.6343	0	85.5484	5.88805
AEJPFAND_1275895:: Histone H4 *	181.472	196.479	69.1556	322.725	168.309	221.094	110.799	116.215	121.705	143.419	370.947
BGLBAGJI_1309125::hypothetical protein	86.3397	131.963	366.686	100.539	92.405	435.489	109.761	246.957	143.438	148.452	114.817
BJAHOJPH_907958::hypothetical protein	268.821	105.571	33.7737	442.983	46.2025	77.0481	109.346	101.688	56.5058	35.2258	35.3283
BGLBAGJI_03972::Photosystem I iron-sulfur center	4.46833	26.3927	0	6.94331	0	0	109.346	43.5806	34.7728	186.194	176.642
AEJPFAND_411614::hypothetical protein	74.0878	17.5951	12.8662	193.302	46.2025	6.69983	108.724	26.1483	17.3864	12.5806	38.2723
BGLBAGJI_03233::Ribulose bisphosphate carboxylase large chain	0.576559	0	0	0.555465	0	0	108.101	145.269	247.756	176.129	285.57
AEJPFAND_441527::Photosystem II CP43 reaction center protein	9.36908	0	8.04135	6.38785	9.90053	30.1492	107.894	162.701	117.358	128.323	203.138
AEJPFAND_05342::Photosystem II D2 protein	9.94564	20.5276	0	6.11011	0	0	106.857	113.31	291.222	234	535.813
DDENMPNP_777189::hypothetical protein	96.7178	173.018	419.759	130.812	115.506	355.091	106.649	223.714	121.705	113.226	153.089
AEJPFAND_1289063::Photosystem I P700 chlorophyll a apoprotein A2*	14.1257	0	11.2579	8.6097	33.0018	16.7496	106.442	119.12	234.716	65.4193	173.697
GAKNMICK_546160::hypothetical protein	152.212	82.1105	59.506	181.082	39.6021	33.4992	105.612	0	65.199	37.7419	2.94403
BGLBAGJI_187819::hypothetical protein	98.4474	35.1902	43.4233	219.131	19.8011	53.5986	105.612	81.3504	4.3466	27.6774	173.697
BGLBAGJI_1028521::hypothetical protein	0	0	45.0316	2.77732	0	0	105.404	0	4.3466	115.742	0
DDENMPNP_535654::hypothetical protein	108.537	38.1227	16.0827	203.856	79.2043	3.34992	105.197	58.1074	4.3466	37.7419	8.83208
BGLBAGJI_51109::Superoxide dismutase [Mn]*	58.6649	49.8528	12.8662	70.2663	85.8046	234.494	105.197	78.445	60.8524	78	135.425
AEJPFAND_952214::hypothetical protein	3.31521	0	0	1.38866	0	10.0497	104.367	84.2558	99.9717	196.258	223.746
AEJPFAND_1585249::hypothetical protein	172.103	170.086	318.438	233.851	267.314	391.94	102.292	142.363	126.051	83.0322	138.369
AEJPFAND_432898::hypothetical protein	25.2245	111.436	530.729	29.9951	99.0053	616.384	101.669	229.524	160.824	213.871	350.339
AEJPFAND_22351::50S ribosomal protein L10	2.01796	0	22.5158	10.8316	0	0	101.669	142.363	113.012	208.839	123.649
BJAHOJPH_856126::hypothetical protein	92.5377	70.3804	6.43308	166.917	125.407	123.947	101.462	63.9182	30.4262	70.4516	67.7126
AEJPFAND_47550::30S ribosomal protein S1	11.9636	0	0	14.9976	13.2007	0	101.254	322.496	134.745	57.871	138.369
GAKNMICK_1039985::hypothetical protein	93.835	61.5829	12.8662	148.587	178.21	23.4494	100.424	139.458	91.2786	148.452	55.9365
AEJPFAND_136556::Photosystem II CP43 reaction center protein	10.8105	8.79755	0	4.99918	0	3.34992	100.217	116.215	247.756	98.129	217.858
AEJPFAND_372768::Photosystem I P700 chlorophyll a apoprotein A1*	8.79252	43.9878	8.04135	6.94331	9.90053	30.1492	100.217	124.931	226.023	181.161	247.298
BGLBAGJI_653251::hypothetical protein	2.01796	2.93252	0	1.38866	0	0	100.009	168.512	199.943	103.161	35.3283
BGLBAGJI_773775::hypothetical protein	106.519	17.5951	27.3406	201.911	36.302	16.7496	99.5944	26.1483	21.733	25.1613	47.1044
AEJPFAND_1348565::manualcheck_ Magnesium-chelatase 38 kDa subunit _ Magnesium-chelatase subunit ChlI	2.1621	0	0	2.22186	0	0	99.5944	153.985	139.091	110.71	135.425
BGLBAGJI_801380::hypothetical protein	0.14414	0	0	0	0	0	98.557	49.3913	108.665	173.613	8.83208
BJAHOJPH_1676841::hypothetical protein	140.969	123.166	69.1556	283.565	85.8046	83.7479	98.3495	58.1074	13.0398	32.7097	64.7686
AEJPFAND_547454::hypothetical protein	180.607	337.239	225.158	287.731	201.311	304.842	97.3121	72.6343	91.2786	140.903	105.985
GAKNMICK_988584::hypothetical protein	0	0	17.691	1.66639	0	0	97.1046	17.4322	0	78	8.83208
AEJPFAND_159167::Photosystem I reaction center subunit II	0.864838	0	0	0	0	0	96.8971	168.512	95.6251	269.226	88.3208
BJAHOJPH_1119541::hypothetical protein	0	0	14.4744	0	0	13.3997	96.8971	23.243	26.0796	100.645	8.83208
AEJPFAND_892570::Photosystem II CP43 reaction center protein	43.9626	43.9878	6.43308	31.9392	33.0018	40.199	96.4821	75.5397	147.784	98.129	229.634
AEJPFAND_04590::manualcheck_ ATP synthase subunit alpha _ ATP synthase subunit alpha, chloroplastic _ 3.A.2 protons {56751186 CHR 1288487..1290004 atpA F0F1 ATP synthase subunit alpha [Synechococcus elongatus PCC 6301]}	5.18903	8.79755	0	3.88825	3.30018	10.0497	95.6521	98.7826	169.517	47.8064	129.537
GAKNMICK_403964::hypothetical protein	164.463	243.399	149.569	296.34	336.618	381.89	95.4447	249.862	147.784	158.516	91.2648
BGLBAGJI_800472::hypothetical protein	0.432419	0	0	1.11093	0	0	95.4447	145.269	86.932	98.129	73.6006
AEJPFAND_612170::hypothetical protein	2.73865	0	0	1.66639	0	3.34992	95.0297	84.2558	269.489	83.0322	52.9925
AEJPFAND_432897::hypothetical protein	34.5935	11.7301	406.892	52.7692	165.009	468.988	94.8222	139.458	86.932	176.129	238.466
BGLBAGJI_19533::manualcheck_ Ribulose bisphosphate carboxylase small chain, chromosomal _ Ribulose bisphosphate carboxylase small subunit	12.9726	14.6626	0	12.498	3.30018	0	94.6147	69.7289	121.705	113.226	144.257
AEJPFAND_432899::hypothetical protein	18.1616	20.5276	291.097	31.6615	141.908	552.736	94.4072	180.133	139.091	332.129	200.194
BGLBAGJI_446992::hypothetical protein	144.14	64.5154	27.3406	78.876	99.0053	150.746	93.7847	34.8645	43.466	98.129	26.4962
AEJPFAND_111647::manualcheck_ Ribulose bisphosphate carboxylase small chain, chromosomal _ Ribulose bisphosphate carboxylase small subunit	24.0713	46.9203	49.8564	7.77651	9.90053	50.2487	93.7847	37.7698	160.824	206.323	209.026
AEJPFAND_202784::Photosystem II CP47 reaction center protein	25.6569	32.2577	0	18.8858	3.30018	10.0497	93.3698	124.931	252.103	88.0645	188.418
AEJPFAND_78937::manualcheck_ ATP synthase subunit alpha _ ATP synthase subunit alpha, chloroplastic _ 3.A.2 protons {16329327 CHR 173014..174525 atpA F0F1 ATP synthase subunit alpha [Synechocystis sp. PCC 6803]}	0.432419	0	0	0.555465	0	0	93.3698	98.7826	126.051	120.774	100.097
AEJPFAND_892086::hypothetical protein	15.8554	0	0	15.2753	13.2007	0	93.1623	63.9182	21.733	2.51613	0
HANGEAPK_819768::hypothetical protein	86.0514	5.86503	32.1654	173.86	9.90053	10.0497	92.7473	43.5806	13.0398	30.1935	32.3843
AEJPFAND_04412::manualcheck_ ATP synthase subunit beta _ ATP synthase subunit beta, chloroplastic _ 3.A.2 protons {75908515 CHR 2855669..2857117 - F0F1 ATP synthase subunit beta [Anabaena variabilis ATCC 29413]}	11.5312	14.6626	0	5.55465	6.60036	30.1492	92.7473	119.12	126.051	291.871	214.914
AEJPFAND_762133::hypothetical protein	52.8993	23.4601	69.1556	77.2096	0	50.2487	92.1248	20.3376	30.4262	90.5806	200.194
AEJPFAND_40384::hypothetical protein	0	0	0	0	0	0	90.2574	92.9719	134.745	78	94.2088
AEJPFAND_1389579::Ammonia monooxygenase beta subunit	357.467	278.589	36.9902	413.821	211.211	87.0978	89.22	66.8236	56.5058	20.129	11.7761
AEJPFAND_05233::Photosystem I P700 chlorophyll a apoprotein A2	3.89177	0	0	7.49878	6.60036	3.34992	88.5975	110.404	56.5058	103.161	226.69
DDENMPNP_285745::manualcheck_ Chaperone protein DnaK _ Heat shock 70 kDa protein cognate 4	35.026	49.8528	0	11.9425	9.90053	23.4494	88.39	58.1074	30.4262	78	88.3208
AEJPFAND_04448::Photosystem I P700 chlorophyll a apoprotein A2	2.59451	2.93252	0	1.11093	6.60036	0	88.39	43.5806	182.557	115.742	415.108
AEJPFAND_432900::hypothetical protein	24.3596	38.1227	394.026	43.0485	102.306	680.033	87.9751	55.2021	152.131	115.742	279.682
AEJPFAND_39029::Photosystem II CP43 reaction center protein	23.3506	67.4479	4.82481	19.4413	0	33.4992	87.9751	98.7826	295.569	108.194	158.977
BJAHOJPH_732890::hypothetical protein	189.976	76.2454	53.0729	186.358	49.5027	13.3997	87.3526	43.5806	4.3466	25.1613	29.4403
AEJPFAND_830014::hypothetical protein	56.2145	11.7301	101.321	102.206	39.6021	70.3482	87.3526	66.8236	26.0796	10.0645	114.817
AEJPFAND_10781::manualcheck_ Ribulose bisphosphate carboxylase small chain, chromosomal _ Ribulose bisphosphate carboxylase small subunit	2.45038	5.86503	25.7323	4.16599	0	0	87.3526	267.294	173.864	67.9355	267.906
AEJPFAND_1013116::manualcheck_ Tubulin-like protein CetZ _ Tubulin beta chain	138.807	167.153	65.9391	161.363	188.11	103.847	86.9376	217.903	134.745	138.387	111.873
AEJPFAND_165003::Ribulose bisphosphate carboxylase large chain	74.5202	173.018	0	56.6574	29.7016	33.4992	86.9376	183.038	182.557	130.839	103.041
AEJPFAND_164787::DNA-directed RNA polymerase subunit beta'	8.93666	0	0	15.553	3.30018	6.69983	86.9376	194.66	99.9717	70.4516	206.082
AEJPFAND_372767::Photosystem I P700 chlorophyll a apoprotein A2	5.62145	5.86503	0	4.44372	9.90053	20.0995	86.9376	75.5397	39.1194	176.129	147.201
BGLBAGJI_849038::hypothetical protein	4.03591	0	12.8662	2.77732	42.9023	70.3482	86.9376	110.404	226.023	140.903	214.914
AEJPFAND_127141::hypothetical protein	74.5202	26.3927	41.815	118.314	135.307	144.046	86.3152	49.3913	91.2786	65.4193	64.7686
AEJPFAND_80617::manualcheck_ Ribulose bisphosphate carboxylase small chain, chromosomal _ Ribulose bisphosphate carboxylase small subunit	25.5127	38.1227	62.7225	16.3862	3.30018	6.69983	86.3152	78.445	199.943	120.774	147.201
BGLBAGJI_576914::hypothetical protein	22.1975	49.8528	20.9075	36.6607	85.8046	190.945	85.9002	209.187	156.478	183.677	759.559
AEJPFAND_1337920::manualcheck_ Ribulose bisphosphate carboxylase small chain, chromosomal _ Ribulose bisphosphate carboxylase small subunit	3.45935	5.86503	0	2.49959	0	0	85.6927	130.742	82.5854	166.064	5.88805
BGLBAGJI_1554601::Bacterial actin-related protein*	106.808	79.178	48.2481	114.426	79.2043	281.393	85.2777	104.593	21.733	103.161	303.235
AEJPFAND_352285::Photosystem I reaction center subunit III	1.87382	2.93252	0	0.277732	0	0	85.2777	66.8236	56.5058	25.1613	161.921
AEJPFAND_1076389::Photosystem I iron-sulfur center	1.4414	0	0	2.49959	0	0	85.2777	2.90537	17.3864	75.4839	44.1604
GAKNMICK_1580672::hypothetical protein	124.393	173.018	0	174.138	141.908	70.3482	84.8627	139.458	69.5456	249.097	58.8805
AEJPFAND_05261::manualcheck_ Magnesium-chelatase 38 kDa subunit _ Magnesium-chelatase subunit ChlI	3.17107	20.5276	0	1.66639	0	0	84.8627	113.31	69.5456	168.581	144.257
BGLBAGJI_05414::Photosystem II protein D1 2	7.92768	0	1.60827	3.33279	0	26.7993	83.8253	331.212	226.023	249.097	170.753
GAKNMICK_462443::hypothetical protein	74.3761	55.7178	167.26	58.3238	19.8011	103.847	83.6178	98.7826	65.199	65.4193	126.593
BGLBAGJI_1013388::Photosystem II protein D1 2*	22.9182	8.79755	3.21654	19.9967	0	3.34992	83.6178	17.4322	26.0796	27.6774	64.7686
AEJPFAND_06275::manualcheck_ ATP synthase subunit b' _ ATP synthase subunit b', chloroplastic	1.4414	5.86503	0	2.22186	16.5009	6.69983	82.9954	159.795	108.665	138.387	58.8805
GAKNMICK_403963::hypothetical protein	140.536	249.264	196.209	327.169	382.821	133.997	82.7879	101.688	52.1592	133.355	135.425
GAKNMICK_880351::hypothetical protein	0	0	6.43308	1.66639	0	0	82.7879	37.7698	30.4262	78	11.7761
AEJPFAND_1106321::hypothetical protein	163.599	219.939	213.9	177.471	264.014	197.645	82.5804	90.0665	65.199	108.194	108.929
AEJPFAND_219047::Photosystem I P700 chlorophyll a apoprotein A1	7.20699	8.79755	3.21654	5.83238	0	16.7496	82.3729	92.9719	139.091	80.5161	226.69
BJAHOJPH_1753333::hypothetical protein	101.763	32.2577	24.1241	198.579	46.2025	50.2487	82.1654	63.9182	60.8524	20.129	32.3843
AEJPFAND_244326::hypothetical protein	63.2773	43.9878	136.703	107.205	19.8011	83.7479	81.3354	61.0128	21.733	37.7419	138.369
AEJPFAND_719965::manualcheck_ ATP synthase subunit delta _ ATP synthase subunit delta, chloroplastic	0	0	0	0	0	0	81.3354	183.038	17.3864	57.871	8.83208
AEJPFAND_425309::Photosystem I P700 chlorophyll a apoprotein A1*	7.35113	26.3927	0	6.38785	0	23.4494	81.128	127.836	134.745	88.0645	76.5447
AEJPFAND_08929::Ribosome maturation factor RimM	3.17107	0	1.60827	1.38866	6.60036	0	81.128	145.269	69.5456	234	217.858
AEJPFAND_232787::Photosystem I P700 chlorophyll a apoprotein A2	7.63941	0	6.43308	4.44372	23.1012	20.0995	80.713	220.808	91.2786	161.032	409.22
AEJPFAND_687700::manualcheck_ Ribulose bisphosphate carboxylase small chain, chromosomal _ Ribulose bisphosphate carboxylase small subunit	88.7901	52.7853	82.0218	42.7708	3.30018	53.5986	80.5055	17.4322	130.398	17.6129	64.7686
AEJPFAND_992153::hypothetical protein	98.8798	96.7731	344.17	90.263	227.712	485.738	80.298	252.767	221.676	188.71	170.753
AEJPFAND_06305::Cytochrome b6	3.89177	0	0	1.94413	0	0	79.883	90.0665	139.091	183.677	120.705
AEJPFAND_97089::hypothetical protein	1.58554	0	0	1.94413	0	0	79.883	174.322	165.171	25.1613	94.2088
AEJPFAND_139432::Photosystem I reaction center subunit II	0	0	0	0	0	0	79.883	52.2967	60.8524	95.6129	182.53
AEJPFAND_719966::manualcheck_ ATP synthase subunit alpha _ ATP synthase subunit alpha, chloroplastic _ 3.A.2 protons {56751186 CHR 1288487..1290004 atpA F0F1 ATP synthase subunit alpha [Synechococcus elongatus PCC 6301]}	1.4414	2.93252	0	1.66639	0	0	79.6755	40.6752	69.5456	62.9032	94.2088
HANGEAPK_137103::hypothetical protein	51.4579	35.1902	1.60827	98.3173	75.9041	0	79.468	0	4.3466	17.6129	0
AEJPFAND_33305::Ketol-acid reductoisomerase (NAD(+))	37.9087	32.2577	4.82481	63.0453	42.9023	60.2985	79.468	130.742	4.3466	85.5484	82.4327
AEJPFAND_373960::hypothetical protein	111.276	158.356	91.6714	162.751	125.407	130.647	79.2606	95.8773	52.1592	125.806	173.697
AEJPFAND_365595::hypothetical protein	104.934	61.5829	112.579	98.0395	141.908	63.6484	79.2606	49.3913	39.1194	75.4839	185.474
GAKNMICK_146494::hypothetical protein	28.9721	137.828	192.992	30.8283	29.7016	542.686	79.2606	380.604	104.318	156	1828.24
AEJPFAND_757373::Photosystem II CP43 reaction center protein*	14.2698	20.5276	0	8.6097	9.90053	40.199	79.2606	104.593	195.597	163.548	129.537
BJAHOJPH_1493165::hypothetical protein	98.1591	49.8528	27.3406	201.356	72.6039	3.34992	78.8456	31.9591	43.466	10.0645	23.5522
BJAHOJPH_1732002::hypothetical protein	73.7995	49.8528	45.0316	108.316	79.2043	6.69983	78.6381	58.1074	30.4262	50.3226	23.5522
AEJPFAND_547453::hypothetical protein	105.799	111.436	162.435	136.089	75.9041	278.043	78.2231	63.9182	86.932	108.194	120.705
AEJPFAND_271004::Vitamin B12 transporter BtuB*	106.519	76.2454	242.849	106.372	89.1048	26.7993	78.0156	110.404	60.8524	90.5806	41.2164
AEJPFAND_760605::hypothetical protein	41.3681	17.5951	0	23.3295	16.5009	26.7993	78.0156	34.8645	69.5456	0	129.537
DDENMPNP_501746::hypothetical protein	23.2065	49.8528	178.518	65.2671	105.606	405.34	77.8081	162.701	108.665	90.5806	170.753
AEJPFAND_361221::50S ribosomal protein L3	1.4414	0	0	2.49959	0	0	77.8081	122.026	78.2388	168.581	138.369
GAKNMICK_677507::hypothetical protein	82.4479	38.1227	38.5985	163.029	66.0036	0	77.6007	11.6215	13.0398	70.4516	35.3283
BGLBAGJI_1199311::hypothetical protein	0	0	0	1.66639	0	0	77.6007	8.71612	0	50.3226	0
AEJPFAND_873600::Ribulose bisphosphate carboxylase large chain	26.3776	90.908	6.43308	20.5522	59.4032	23.4494	77.3932	43.5806	121.705	65.4193	147.201
BGLBAGJI_256435::manualcheck_ ATP synthase subunit alpha _ ATP synthase subunit alpha, chloroplastic _ 3.A.2 protons {56751186 CHR 1288487..1290004 atpA F0F1 ATP synthase subunit alpha [Synechococcus elongatus PCC 6301]}	4.18005	38.1227	0	0.833197	0	0	77.3932	139.458	26.0796	35.2258	161.921
BJAHOJPH_1015332::hypothetical protein	225.867	146.626	56.2895	244.127	442.224	103.847	77.1857	29.0537	121.705	98.129	23.5522
BGLBAGJI_62852::Photosystem I P700 chlorophyll a apoprotein A2	7.20699	0	0	1.66639	0	3.34992	77.1857	133.647	147.784	105.677	144.257
BGLBAGJI_48926::hypothetical protein	30.7018	11.7301	99.7128	53.0469	26.4014	53.5986	76.9782	49.3913	65.199	70.4516	197.25
AEJPFAND_633561::hypothetical protein	52.4669	11.7301	125.445	58.8793	9.90053	6.69983	76.5632	46.486	17.3864	10.0645	135.425
AEJPFAND_117565::Photosystem I reaction center subunit II	1.29726	0	0	2.49959	0	0	76.5632	159.795	60.8524	168.581	141.313
AEJPFAND_13165::manualcheck_ Ribulose bisphosphate carboxylase small chain, chromosomal _ Ribulose bisphosphate carboxylase small subunit	0	0	0	0.277732	0	0	76.5632	110.404	352.074	70.4516	350.339
AEJPFAND_104522::Photosystem I P700 chlorophyll a apoprotein A2	8.07182	17.5951	0	11.6648	0	16.7496	76.3557	66.8236	169.517	161.032	241.41
AEJPFAND_1073189::Photosystem I P700 chlorophyll a apoprotein A2*	6.34215	0	0	4.72145	6.60036	0	76.3557	66.8236	26.0796	30.1935	44.1604
AEJPFAND_54899::manualcheck_ Ribulose bisphosphate carboxylase small chain, chromosomal _ Ribulose bisphosphate carboxylase small subunit	51.8903	35.1902	110.971	39.438	29.7016	428.789	76.1482	203.376	82.5854	123.29	244.354
GAKNMICK_1066211::hypothetical protein	245.182	117.301	45.0316	293.563	89.1048	50.2487	75.9407	55.2021	8.6932	37.7419	58.8805
AEJPFAND_04638::Photosystem II CP43 reaction center protein	8.07182	8.79755	1.60827	3.61052	0	0	75.9407	110.404	191.25	88.0645	350.339
AEJPFAND_85852::Cytochrome f	1.15312	2.93252	0	0.555465	0	0	75.9407	55.2021	47.8126	93.0968	61.8245
BGLBAGJI_507570::hypothetical protein	58.6649	26.3927	17.691	104.983	59.4032	43.5489	75.7333	69.7289	108.665	95.6129	88.3208
BGLBAGJI_68990::hypothetical protein	162.445	363.632	62.7225	265.79	425.723	244.544	75.3183	168.512	69.5456	72.9677	55.9365
AEJPFAND_238403::hypothetical protein	76.9706	87.9755	25.7323	79.1537	59.4032	107.197	75.3183	46.486	30.4262	130.839	135.425
AEJPFAND_164785::30S ribosomal protein S7	1.87382	0	0	11.387	36.302	0	75.3183	142.363	65.199	95.6129	141.313
DDENMPNP_638165::Photosystem II protein D1 2	0.14414	0	0	0.277732	0	0	75.1108	133.647	91.2786	125.806	41.2164
BGLBAGJI_188908::Photosystem II CP47 reaction center protein	0.576559	0	8.04135	1.11093	3.30018	0	74.2808	23.243	113.012	98.129	79.4887
AEJPFAND_221568::manualcheck_ Ribulose bisphosphate carboxylase small chain, chromosomal _ Ribulose bisphosphate carboxylase small subunit	27.0983	55.7178	12.8662	13.8866	6.60036	30.1492	74.0734	29.0537	139.091	72.9677	441.604
AEJPFAND_270346::hypothetical protein	14.8464	14.6626	24.1241	41.1044	46.2025	123.947	73.8659	23.243	26.0796	60.3871	108.929
BGLBAGJI_434600::hypothetical protein	0	0	0	3.05506	0	0	73.6584	2.90537	0	7.54839	8.83208
AEJPFAND_117564::Cytochrome b6	1.29726	0	0	0.833197	3.30018	0	73.0359	119.12	143.438	145.935	85.3767
AEJPFAND_1757820:: Polyubiquitin-B *	112.861	76.2454	83.6301	139.144	171.609	167.496	72.8284	81.3504	121.705	57.871	577.029
AEJPFAND_04629::Photosystem II CP47 reaction center protein	11.387	5.86503	11.2579	6.11011	0	63.6484	72.6209	84.2558	178.211	95.6129	170.753
AEJPFAND_05258::Photosystem II CP47 reaction center protein	7.35113	2.93252	0	6.38785	3.30018	0	72.6209	113.31	165.171	65.4193	188.418
AEJPFAND_742246::Cytochrome b6-f complex subunit 4	0.14414	0	0	0.555465	0	0	72.6209	52.2967	21.733	57.871	41.2164
BGLBAGJI_1115920::Photosystem II D2 protein*	15.7112	11.7301	0	4.99918	0	30.1492	72.4134	142.363	265.142	95.6129	220.802
AEJPFAND_112667::DNA-directed RNA polymerase subunit beta	3.31521	0	0	16.9417	16.5009	30.1492	72.4134	87.1612	99.9717	70.4516	70.6566
AEJPFAND_1789256::manualcheck_ C-phycoerythrin class 1 subunit beta _ B-phycoerythrin beta chain	0	2.93252	0	16.6639	23.1012	0	72.4134	69.7289	52.1592	5.03226	179.586
BGLBAGJI_431874::Cytochrome f	0	0	0	0	0	0	72.4134	101.688	65.199	60.3871	58.8805
BGLBAGJI_1798640::hypothetical protein	49.4399	26.3927	22.5158	43.0485	66.0036	93.7976	72.206	2.90537	21.733	128.323	332.675
AEJPFAND_13158::Photosystem I P700 chlorophyll a apoprotein A1	0.288279	0	0	2.22186	0	0	72.206	43.5806	56.5058	57.871	211.97
AEJPFAND_04837::manualcheck_ ATP synthase subunit beta _ ATP synthase subunit beta, chloroplastic _ 3.A.2 protons {75908515 CHR 2855669..2857117 - F0F1 ATP synthase subunit beta [Anabaena variabilis ATCC 29413]}	24.792	29.3252	46.6398	1.94413	6.60036	53.5986	71.9985	151.079	308.608	125.806	147.201
BGLBAGJI_1235157::hypothetical protein	0	0	20.9075	5.83238	0	0	71.9985	8.71612	0	25.1613	0
AEJPFAND_22371::50S ribosomal protein L5	5.33317	0	0	6.38785	36.302	0	71.791	165.606	95.6251	135.871	185.474
DDENMPNP_516613::manualcheck_ Bacterial actin-related protein _ Actin, muscle	159.851	140.761	35.3819	134.145	145.208	204.345	71.1685	107.499	21.733	67.9355	161.921
HANGEAPK_720145::hypothetical protein	152.5	58.6503	6.43308	177.193	29.7016	3.34992	71.1685	34.8645	13.0398	20.129	17.6642
BGLBAGJI_1637834::Photosystem II protein D1 2	16.8643	0	0	5.83238	0	3.34992	70.961	40.6752	217.33	183.677	647.686
AEJPFAND_40269::manualcheck_ ATP synthase subunit a _ ATP synthase subunit a, chloroplastic _ 3.A.2 protons {22297973 CHR 427060..427818 atpI F0F1 ATP synthase subunit A [Thermosynechococcus elongatus BP-1]}	7.78354	8.79755	0	8.6097	0	20.0995	70.961	151.079	60.8524	93.0968	138.369
AEJPFAND_712191::hypothetical protein	0.288279	0	0	2.49959	0	0	70.961	66.8236	173.864	95.6129	194.306
AEJPFAND_1367169::hypothetical protein	57.6559	46.9203	45.0316	56.9351	33.0018	110.547	70.7535	156.89	43.466	140.903	35.3283
AEJPFAND_1746183::ATP synthase subunit alpha*	9.94564	0	0	4.72145	29.7016	0	70.7535	98.7826	104.318	57.871	114.817
AEJPFAND_159168::Cytochrome b6	2.45038	0	14.4744	4.99918	0	13.3997	70.7535	116.215	21.733	105.677	61.8245
AEJPFAND_04637::Photosystem II D2 protein	8.21596	0	1.60827	4.99918	0	3.34992	70.546	107.499	47.8126	35.2258	206.082
BGLBAGJI_174037::manualcheck_ ATP synthase subunit b _ ATP synthase subunit b, chloroplastic	1.29726	0	0	0	0	0	70.546	31.9591	21.733	50.3226	38.2723
BJAHOJPH_437974::Peptidoglycan-associated lipoprotein*	217.507	357.767	3.21654	204.689	273.915	33.4992	70.3386	78.445	86.932	52.8387	35.3283
BJAHOJPH_1026609::Ketol-acid reductoisomerase (NAD(+))	42.5212	41.0552	1.60827	41.3821	19.8011	113.897	70.3386	40.6752	65.199	173.613	70.6566
BGLBAGJI_1002913::Ribulose bisphosphate carboxylase large chain, plasmid*	74.232	96.7731	99.7128	38.3271	36.302	56.9486	70.1311	90.0665	104.318	168.581	17.6642
AEJPFAND_07236::manualcheck_ ATP synthase subunit alpha _ ATP synthase subunit alpha, chloroplastic _ 3.A.2 protons {16329327 CHR 173014..174525 atpA F0F1 ATP synthase subunit alpha [Synechocystis sp. PCC 6803]}	0.864838	0	0	0.277732	0	0	70.1311	81.3504	130.398	10.0645	123.649
AEJPFAND_601201::hypothetical protein	103.636	41.0552	0	97.2063	16.5009	3.34992	69.9236	2.90537	21.733	25.1613	0
AEJPFAND_295372::hypothetical protein	18.594	8.79755	141.528	21.6631	59.4032	63.6484	69.9236	63.9182	108.665	72.9677	91.2648
BGLBAGJI_02728::Cytochrome b559 subunit alpha	6.34215	0	0	1.94413	0	0	69.9236	81.3504	208.637	20.129	138.369
AEJPFAND_163576::Ferredoxin	0	0	0	4.16599	0	0	69.9236	72.6343	43.466	135.871	114.817
AEJPFAND_1243928::hypothetical protein	111.997	196.479	151.177	155.53	141.908	281.393	69.5086	127.836	69.5456	100.645	82.4327
AEJPFAND_06274::manualcheck_ ATP synthase subunit b _ ATP synthase subunit b, chloroplastic	1.00898	0	0	2.49959	0	0	69.5086	52.2967	52.1592	50.3226	123.649
AEJPFAND_233635::Photosystem I P700 chlorophyll a apoprotein A1	6.77457	23.4601	11.2579	3.33279	0	3.34992	68.8861	37.7698	156.478	166.064	132.481
AEJPFAND_04393::Cytochrome b6	1.72968	2.93252	0	2.22186	0	10.0497	68.8861	139.458	121.705	60.3871	282.626
BGLBAGJI_576932::hypothetical protein	17.585	55.7178	0	69.9886	138.607	0	68.6787	647.898	260.796	150.968	294.403
AEJPFAND_06699::Ribulose bisphosphate carboxylase large chain	1.15312	0	1.60827	0	6.60036	3.34992	68.6787	78.445	295.569	47.8064	385.667
AEJPFAND_18924::manualcheck_ Ribulose bisphosphate carboxylase small chain, chromosomal _ Ribulose bisphosphate carboxylase small subunit	3.60349	23.4601	0	1.38866	0	0	68.4712	104.593	278.182	148.452	247.298
AEJPFAND_205976::hypothetical protein	0.576559	0	0	0.277732	0	0	68.4712	200.471	95.6251	98.129	185.474
AEJPFAND_155228::hypothetical protein	97.7267	114.368	4.82481	99.4282	79.2043	144.046	68.2637	130.742	91.2786	52.8387	76.5447
AEJPFAND_112669::50S ribosomal protein L10	0.14414	0	0	8.05424	6.60036	0	68.2637	49.3913	47.8126	65.4193	47.1044
DDENMPNP_206596::hypothetical protein	60.9711	46.9203	59.506	60.5457	39.6021	164.146	68.0562	194.66	8.6932	123.29	117.761
AEJPFAND_392420::Photosystem I P700 chlorophyll a apoprotein A1*	12.9726	23.4601	0	8.05424	16.5009	10.0497	68.0562	14.5269	247.756	113.226	238.466
AEJPFAND_1606696::hypothetical protein	172.247	225.804	689.948	129.146	46.2025	458.938	67.0187	139.458	104.318	130.839	135.425
BGLBAGJI_194043::hypothetical protein	130.014	143.693	30.5571	116.092	188.11	147.396	67.0187	113.31	73.8922	45.2903	26.4962
BJAHOJPH_291324::hypothetical protein	0.720699	2.93252	0	115.537	201.311	60.2985	67.0187	162.701	86.932	93.0968	61.8245
AEJPFAND_08089::ATP-dependent Clp protease ATP-binding subunit ClpC	17.4409	11.7301	0	10.5538	29.7016	0	66.8113	34.8645	121.705	27.6774	135.425
BGLBAGJI_900917::hypothetical protein	0	0	0	4.16599	0	0	66.6038	23.243	4.3466	2.51613	0
GAKNMICK_916592::hypothetical protein	118.483	102.638	46.6398	162.751	115.506	6.69983	65.9813	84.2558	26.0796	93.0968	35.3283
AEJPFAND_1017364::manualcheck_ Tubulin-like protein CetZ _ Tubulin alpha chain	131.6	140.761	120.62	187.192	138.607	137.347	65.7738	78.445	165.171	83.0322	123.649
AEJPFAND_805540::hypothetical protein	113.294	90.908	180.126	141.921	62.7034	418.739	65.5663	55.2021	82.5854	78	117.761
GAKNMICK_749725::hypothetical protein	100.321	29.3252	88.4549	119.98	49.5027	63.6484	65.3588	40.6752	108.665	15.0968	52.9925
BGLBAGJI_493123:: Histone H2A *	1.15312	0	0	8.05424	0	13.3997	65.3588	8.71612	0	10.0645	0
AEJPFAND_265907::Photosystem I P700 chlorophyll a apoprotein A1	7.78354	20.5276	1.60827	4.44372	0	10.0497	65.1514	113.31	99.9717	65.4193	238.466
AEJPFAND_22360::30S ribosomal protein S4	3.17107	5.86503	0	10.8316	0	30.1492	64.9439	142.363	99.9717	93.0968	238.466
AEJPFAND_97084::hypothetical protein	2.73865	0	0	2.49959	16.5009	20.0995	64.7364	31.9591	195.597	27.6774	100.097
AEJPFAND_148046::hypothetical protein	1.29726	0	17.691	0	13.2007	0	64.7364	862.895	0	88.0645	2908.7
BGLBAGJI_1157703::Photosystem II protein D1 1	4.75661	0	0	1.94413	0	10.0497	64.3214	40.6752	78.2388	57.871	73.6006
AEJPFAND_1647763::50S ribosomal protein L16	2.73865	0	0	14.1644	0	0	64.3214	43.5806	126.051	83.0322	50.0484
BGLBAGJI_1336452::hypothetical protein	49.8723	49.8528	91.6714	45.8258	46.2025	656.583	64.1139	145.269	26.0796	93.0968	394.499
BGLBAGJI_1497485::hypothetical protein	0	0	33.7737	1.94413	0	0	63.6989	20.3376	4.3466	40.2581	0
AEJPFAND_128502::hypothetical protein	32.1432	17.5951	0	70.8218	29.7016	60.2985	63.284	110.404	34.7728	57.871	117.761
BGLBAGJI_1598662::Photosystem II protein D1 3*	10.2339	0	14.4744	3.61052	13.2007	3.34992	63.284	78.445	65.199	100.645	117.761
BGLBAGJI_566713::hypothetical protein	10.2339	0	0	24.1627	13.2007	30.1492	63.284	34.8645	65.199	0	35.3283
BGLBAGJI_148921::hypothetical protein	107.384	49.8528	30.5571	172.75	52.8028	6.69983	63.0765	63.9182	34.7728	42.7742	26.4962
AEJPFAND_249296::50S ribosomal protein L10	14.8464	23.4601	24.1241	13.0534	9.90053	50.2487	63.0765	43.5806	30.4262	40.2581	20.6082
AEJPFAND_10780::Ribulose bisphosphate carboxylase large chain	2.88279	0	0	2.77732	0	0	63.0765	98.7826	339.035	27.6774	117.761
BJAHOJPH_242009::hypothetical protein	96.2853	55.7178	64.3308	120.814	62.7034	63.6484	62.869	26.1483	47.8126	32.7097	29.4403
BGLBAGJI_1526999::hypothetical protein	55.0614	46.9203	20.9075	81.6533	102.306	60.2985	62.6615	52.2967	4.3466	5.03226	17.6642
BGLBAGJI_714070::Cold shock protein CspC	39.6384	52.7853	0	88.8744	46.2025	0	62.6615	37.7698	8.6932	10.0645	11.7761
AEJPFAND_39040::Photosystem II CP47 reaction center protein	16.2878	5.86503	22.5158	8.05424	9.90053	23.4494	62.6615	168.512	178.211	78	164.865
AEJPFAND_06273::manualcheck_ ATP synthase subunit delta _ ATP synthase subunit delta, chloroplastic	0	0	0	0.277732	0	0	62.6615	58.1074	69.5456	57.871	29.4403
DDENMPNP_655645:: Polyubiquitin 4 *	121.077	161.288	947.271	131.645	184.81	418.739	62.454	55.2021	86.932	171.097	76.5447
GAKNMICK_724664::Selenate reductase subunit alpha*	133.906	146.626	429.408	136.089	191.41	428.789	62.2465	61.0128	73.8922	153.484	105.985
AEJPFAND_163676::manualcheck_ Ribulose bisphosphate carboxylase small chain, chromosomal _ Ribulose bisphosphate carboxylase small subunit	30.5576	20.5276	8.04135	12.7757	0	0	61.624	29.0537	30.4262	0	44.1604
AEJPFAND_1303645::hypothetical protein	22.9182	8.79755	51.4647	36.1052	69.3037	267.993	61.624	145.269	21.733	72.9677	156.033
AEJPFAND_18915::manualcheck_ ATP synthase subunit alpha _ ATP synthase subunit alpha, chloroplastic _ 3.A.2 protons {16329327 CHR 173014..174525 atpA F0F1 ATP synthase subunit alpha [Synechocystis sp. PCC 6803]}	0.432419	0	0	1.66639	0	0	61.4166	153.985	204.29	156	161.921
AEJPFAND_250262::Photosystem II CP47 reaction center protein	15.9995	2.93252	72.3722	4.99918	3.30018	70.3482	61.2091	165.606	169.517	156	158.977
AEJPFAND_1475849::hypothetical protein	5.47731	0	0	17.7749	6.60036	3.34992	61.2091	63.9182	39.1194	85.5484	64.7686
AEJPFAND_62027::manualcheck_ ATP synthase subunit alpha _ ATP synthase subunit alpha, chloroplastic _ 3.A.2 protons {56751186 CHR 1288487..1290004 atpA F0F1 ATP synthase subunit alpha [Synechococcus elongatus PCC 6301]}	1.00898	8.79755	0	0.833197	0	0	61.2091	2.90537	99.9717	90.5806	73.6006
AEJPFAND_291102::hypothetical protein	234.227	181.816	80.4135	173.305	75.9041	33.4992	61.0016	11.6215	13.0398	60.3871	67.7126
AEJPFAND_1812795::hypothetical protein	58.5207	73.3129	22.5158	70.2663	16.5009	103.847	61.0016	55.2021	13.0398	15.0968	50.0484
DDENMPNP_87688::manualcheck_ ATP synthase subunit beta _ ATP synthase subunit beta, chloroplastic _ 3.A.2 protons {75908515 CHR 2855669..2857117 - F0F1 ATP synthase subunit beta [Anabaena variabilis ATCC 29413]}	0.576559	0	0	0.833197	0	0	61.0016	136.552	113.012	50.3226	44.1604
AEJPFAND_1734735::hypothetical protein	25.0803	58.6503	16.0827	21.3854	49.5027	100.497	60.7941	55.2021	52.1592	118.258	20.6082
AEJPFAND_04433::manualcheck_ ATP synthase subunit alpha _ ATP synthase subunit alpha, chloroplastic _ 3.A.2 protons {16329327 CHR 173014..174525 atpA F0F1 ATP synthase subunit alpha [Synechocystis sp. PCC 6803]}	6.34215	32.2577	0	5.83238	9.90053	6.69983	60.5866	63.9182	126.051	120.774	91.2648
AEJPFAND_06334::Photosystem I reaction center subunit III	0.14414	0	0	0.555465	0	0	60.5866	72.6343	4.3466	12.5806	41.2164
AEJPFAND_291765::manualcheck_ ATP synthase subunit alpha _ ATP synthase subunit alpha, chloroplastic _ 3.A.2 protons {16329327 CHR 173014..174525 atpA F0F1 ATP synthase subunit alpha [Synechocystis sp. PCC 6803]}	1.00898	5.86503	0	1.11093	0	0	60.3791	37.7698	65.199	52.8387	67.7126
BGLBAGJI_738533::hypothetical protein	0.432419	0	0	1.66639	0	0	60.3791	34.8645	34.7728	125.806	11.7761
AEJPFAND_1478104::Ribulose bisphosphate carboxylase large chain	27.5307	8.79755	12.8662	9.16517	9.90053	0	60.1716	31.9591	104.318	7.54839	120.705
AEJPFAND_319024::50S ribosomal protein L2	6.48629	0	3.21654	13.8866	6.60036	16.7496	60.1716	14.5269	95.6251	52.8387	132.481
AEJPFAND_361218::50S ribosomal protein L2	3.02693	0	0	5.27692	3.30018	13.3997	59.9641	90.0665	56.5058	80.5161	50.0484
AEJPFAND_07185::50S ribosomal protein L20	1.58554	5.86503	0	4.99918	0	0	59.9641	81.3504	82.5854	37.7419	47.1044
AEJPFAND_1102136::hypothetical protein	69.3312	23.4601	209.075	83.8752	0	237.844	59.7567	98.7826	13.0398	80.5161	182.53
AEJPFAND_212434:: Cytochrome c oxidase subunit 1 *	4.18005	0	0	3.88825	0	16.7496	59.7567	81.3504	86.932	55.3548	97.1528
AEJPFAND_469135::Cytochrome b559 subunit alpha	5.04489	0	0	0.277732	0	3.34992	59.5492	110.404	130.398	80.5161	147.201
AEJPFAND_1636465::hypothetical protein	53.7641	35.1902	40.2068	67.2112	33.0018	83.7479	59.3417	49.3913	47.8126	12.5806	20.6082
BGLBAGJI_1429490::hypothetical protein	44.2509	20.5276	25.7323	106.094	39.6021	23.4494	59.3417	43.5806	30.4262	40.2581	32.3843
AEJPFAND_35270::hypothetical protein	14.414	0	45.0316	9.72063	16.5009	117.247	59.3417	78.445	43.466	60.3871	82.4327
AEJPFAND_943877::Photosystem II CP43 reaction center protein	11.8195	0	3.21654	3.88825	3.30018	10.0497	59.3417	116.215	73.8922	113.226	108.929
AEJPFAND_11433::ATP-dependent Clp protease ATP-binding subunit ClpC	6.48629	2.93252	0	1.66639	0	3.34992	59.3417	17.4322	65.199	52.8387	79.4887
AEJPFAND_443018::hypothetical protein	0	0	0	0	0	0	59.3417	2.90537	43.466	75.4839	85.3767
AEJPFAND_102179::ATP synthase subunit alpha	1.15312	8.79755	0	6.94331	0	0	59.1342	46.486	60.8524	98.129	105.985
AEJPFAND_89260::hypothetical protein	70.7726	38.1227	12.8662	77.4873	39.6021	63.6484	58.7192	55.2021	17.3864	65.4193	5.88805
HANGEAPK_834423::hypothetical protein	34.4494	5.86503	28.9489	55.2688	9.90053	0	58.7192	17.4322	4.3466	27.6774	55.9365
AEJPFAND_04595::manualcheck_ ATP synthase subunit a _ ATP synthase subunit a, chloroplastic _ 3.A.2 protons {22297973 CHR 427060..427818 atpI F0F1 ATP synthase subunit A [Thermosynechococcus elongatus BP-1]}	7.06285	26.3927	0	8.33197	0	6.69983	58.7192	37.7698	43.466	103.161	76.5447
BGLBAGJI_992961::hypothetical protein	0.432419	0	0	2.22186	0	0	58.5117	92.9719	43.466	30.1935	144.257
AEJPFAND_80578::hypothetical protein	21.4768	70.3804	46.6398	34.4388	19.8011	133.997	58.0967	20.3376	134.745	115.742	52.9925
AEJPFAND_1766046::manualcheck_ ATP synthase subunit a _ ATP synthase subunit a, chloroplastic	6.77457	5.86503	17.691	5.55465	0	6.69983	57.8893	98.7826	47.8126	105.677	52.9925
BGLBAGJI_155495::Group II intron-encoded protein LtrA*	0.576559	0	0	0.555465	0	0	57.6818	43.5806	147.784	133.355	11.7761
GAKNMICK_665412::hypothetical protein	2.88279	0	0	1.38866	0	0	57.4743	63.9182	47.8126	75.4839	259.074
AEJPFAND_737125::hypothetical protein	103.348	41.0552	12.8662	167.75	39.6021	36.8491	57.0593	20.3376	34.7728	5.03226	0
BGLBAGJI_221845::hypothetical protein	77.6913	82.1105	196.209	125.813	151.808	204.345	57.0593	20.3376	126.051	125.806	135.425
BGLBAGJI_359290::Photosystem II protein D1 2	19.4589	35.1902	0	22.7741	13.2007	36.8491	57.0593	124.931	178.211	75.4839	276.738
AEJPFAND_265441::Ribulose bisphosphate carboxylase large chain, plasmid	2.73865	2.93252	1.60827	3.61052	0	0	57.0593	90.0665	256.449	25.1613	185.474
BGLBAGJI_174035::manualcheck_ ATP synthase subunit alpha _ ATP synthase subunit alpha, chloroplastic _ 3.A.2 protons {56751186 CHR 1288487..1290004 atpA F0F1 ATP synthase subunit alpha [Synechococcus elongatus PCC 6301]}	0.14414	0	0	0	0	0	57.0593	49.3913	78.2388	20.129	5.88805
AEJPFAND_179003::Photosystem II protein D1 1*	2.73865	8.79755	1.60827	6.94331	0	0	56.8518	98.7826	73.8922	40.2581	158.977
AEJPFAND_19312::manualcheck_ Ribulose bisphosphate carboxylase small chain, chromosomal _ Ribulose bisphosphate carboxylase small subunit	66.8808	52.7853	11.2579	37.2161	29.7016	43.5489	56.6443	55.2021	104.318	125.806	164.865
BGLBAGJI_04407::Photosystem I P700 chlorophyll a apoprotein A1	3.17107	2.93252	0	1.11093	0	0	56.6443	11.6215	69.5456	35.2258	220.802
AEJPFAND_68134::30S ribosomal protein S3	1.58554	0	1.60827	11.1093	13.2007	60.2985	56.4368	75.5397	26.0796	191.226	153.089
BGLBAGJI_808187::Perchlorate reductase subunit alpha*	188.535	211.141	72.3722	222.464	425.723	284.743	56.2294	49.3913	56.5058	133.355	11.7761
BGLBAGJI_1568848::hypothetical protein	54.4848	23.4601	260.54	36.3829	36.302	227.794	56.2294	75.5397	39.1194	178.645	38.2723
AEJPFAND_1189536::Photosystem II CP43 reaction center protein	10.8105	52.7853	0	5.27692	23.1012	6.69983	56.0219	72.6343	134.745	80.5161	153.089
AEJPFAND_1036707::Cytochrome b6*	2.59451	2.93252	0	3.61052	0	0	56.0219	26.1483	156.478	7.54839	73.6006
AEJPFAND_06308::manualcheck_ Magnesium-chelatase 38 kDa subunit _ Magnesium-chelatase subunit ChlI	0.576559	0	0	0.555465	0	3.34992	55.8144	87.1612	13.0398	30.1935	44.1604
AEJPFAND_35797::Photosystem II CP47 reaction center protein	0.432419	0	0	1.94413	19.8011	0	55.8144	72.6343	212.983	20.129	176.642
BGLBAGJI_978601::hypothetical protein	280.208	583.571	0	224.13	293.716	127.297	55.6069	0	65.199	35.2258	26.4962
AEJPFAND_22358::50S ribosomal protein L17	3.89177	0	4.82481	4.44372	3.30018	20.0995	55.6069	84.2558	43.466	125.806	55.9365
AEJPFAND_1142470::hypothetical protein	0.14414	0	9.64962	3.05506	0	0	55.6069	31.9591	121.705	128.323	397.443
BGLBAGJI_1705403::Photosystem I P700 chlorophyll a apoprotein A1*	6.34215	2.93252	0	5.55465	0	33.4992	55.3994	37.7698	113.012	85.5484	79.4887
AEJPFAND_21163::Vitamin B12 transporter BtuB*	0	0	0	0	0	0	55.3994	66.8236	78.2388	153.484	138.369
BGLBAGJI_1484105::hypothetical protein	0	0	8.04135	0.277732	0	0	55.3994	11.6215	0	62.9032	0
DDENMPNP_263466::manualcheck_ ATP synthase subunit a _ ATP synthase subunit a, chloroplastic _ 3.A.2 protons {22297973 CHR 427060..427818 atpI F0F1 ATP synthase subunit A [Thermosynechococcus elongatus BP-1]}	0	0	0	0	0	0	55.3994	116.215	69.5456	62.9032	55.9365
BJAHOJPH_63815::NADH-quinone oxidoreductase subunit H*	0	0	0	0	0	0	55.1919	0	0	65.4193	0
AEJPFAND_1283980::Cold shock-like protein CspLA	49.1516	52.7853	3.21654	84.4307	26.4014	20.0995	54.9844	37.7698	30.4262	35.2258	17.6642
AEJPFAND_39746::NAD(P)H-quinone oxidoreductase subunit I, chloroplastic*	43.6743	11.7301	6.43308	67.2112	42.9023	26.7993	54.7769	20.3376	8.6932	17.6129	29.4403
GAKNMICK_328658::hypothetical protein	25.0803	29.3252	25.7323	48.3254	62.7034	133.997	54.7769	2.90537	126.051	62.9032	108.929
AEJPFAND_40370::Sec-independent protein translocase protein TatCy*	0	0	0	0	0	0	54.5694	2.90537	0	25.1613	0
AEJPFAND_107739::Short-chain-enoyl-CoA hydratase*	39.206	67.4479	22.5158	30.5506	26.4014	133.997	54.362	17.4322	73.8922	52.8387	58.8805
AEJPFAND_70581::Ribulose bisphosphate carboxylase large chain	19.3147	8.79755	1.60827	7.49878	0	6.69983	54.362	72.6343	169.517	80.5161	229.634
AEJPFAND_418151::hypothetical protein	0.864838	0	0	0.555465	0	0	54.362	20.3376	108.665	20.129	61.8245
AEJPFAND_05297::manualcheck_ ATP synthase subunit alpha _ ATP synthase subunit alpha, chloroplastic _ 3.A.2 protons {56751186 CHR 1288487..1290004 atpA F0F1 ATP synthase subunit alpha [Synechococcus elongatus PCC 6301]}	7.78354	0	28.9489	8.33197	0	6.69983	54.1545	17.4322	73.8922	40.2581	97.1528
AEJPFAND_68137::50S ribosomal protein L2	0	0	0	11.1093	0	0	53.947	49.3913	139.091	62.9032	123.649
GAKNMICK_1543125::hypothetical protein	48.8634	0	32.1654	97.4841	115.506	40.199	53.7395	52.2967	30.4262	65.4193	23.5522
AEJPFAND_1117020::Photosystem II protein D1 1*	5.47731	0	12.8662	11.387	0	0	53.117	40.6752	95.6251	25.1613	135.425
BGLBAGJI_363667::Ribulose bisphosphate carboxylase large chain*	116.753	161.288	9.64962	104.705	79.2043	160.796	52.702	119.12	117.358	40.2581	38.2723
BGLBAGJI_231467::hypothetical protein	24.5038	35.1902	33.7737	30.5506	105.606	46.8988	52.702	17.4322	21.733	45.2903	82.4327
BGLBAGJI_83460::Photosystem II CP43 reaction center protein*	2.01796	2.93252	3.21654	1.38866	3.30018	0	52.702	58.1074	199.943	52.8387	182.53
AEJPFAND_148047::hypothetical protein	0.14414	0	1.60827	0	0	3.34992	52.702	650.803	0	105.677	2078.48
AEJPFAND_393701::Photosystem I P700 chlorophyll a apoprotein A1	7.49527	0	0	2.22186	39.6021	0	52.4946	61.0128	152.131	22.6452	188.418
AEJPFAND_1505554::Photosystem II CP47 reaction center protein*	2.1621	0	3.21654	2.49959	0	0	52.4946	90.0665	65.199	62.9032	38.2723
AEJPFAND_273128::Photosystem II CP43 reaction center protein	0.14414	0	0	0.555465	0	6.69983	52.4946	49.3913	82.5854	62.9032	156.033
HANGEAPK_985312::hypothetical protein	142.698	87.9755	107.754	143.032	250.813	90.4477	52.2871	185.944	78.2388	168.581	58.8805
AEJPFAND_50405::hypothetical protein	34.7377	58.6503	75.5887	70.2663	59.4032	117.247	52.2871	58.1074	69.5456	62.9032	111.873
AEJPFAND_171578::manualcheck_ ATP synthase subunit alpha _ ATP synthase subunit alpha, chloroplastic _ 3.A.2 protons {56751186 CHR 1288487..1290004 atpA F0F1 ATP synthase subunit alpha [Synechococcus elongatus PCC 6301]}	11.0988	2.93252	12.8662	19.4413	0	23.4494	52.0796	75.5397	21.733	88.0645	50.0484
AEJPFAND_484094::hypothetical protein	1.87382	0	0	1.11093	0	13.3997	52.0796	107.499	147.784	103.161	114.817
AEJPFAND_175892::DNA-directed RNA polymerase subunit alpha	1.4414	0	0	18.0526	0	13.3997	52.0796	130.742	82.5854	133.355	82.4327
AEJPFAND_566350::Ribulose bisphosphate carboxylase large chain	2.45038	0	0	20.8299	0	3.34992	51.8721	31.9591	73.8922	12.5806	153.089
AEJPFAND_240728::Group II intron-encoded protein LtrA*	0.576559	0	0	3.05506	0	0	51.4571	5.81074	60.8524	35.2258	67.7126
BGLBAGJI_02744::Photosystem I P700 chlorophyll a apoprotein A2	0.576559	0	0	0	0	0	51.2496	26.1483	139.091	110.71	44.1604
BGLBAGJI_445013::manualcheck_ Ribulose bisphosphate carboxylase small chain, chromosomal _ Ribulose bisphosphate carboxylase small subunit	31.2783	0	1.60827	8.33197	0	36.8491	51.0421	49.3913	78.2388	115.742	26.4962
AEJPFAND_667251::hypothetical protein	50.3048	58.6503	51.4647	31.106	6.60036	77.0481	50.8347	55.2021	17.3864	55.3548	58.8805
AEJPFAND_05322::Photosystem II CP47 reaction center protein	10.2339	29.3252	4.82481	5.55465	6.60036	3.34992	50.6272	61.0128	113.012	30.1935	123.649
AEJPFAND_454912::hypothetical protein	1.58554	8.79755	0	6.94331	6.60036	0	50.6272	58.1074	160.824	153.484	5.88805
AEJPFAND_1099838::hypothetical protein	93.4025	49.8528	9.64962	184.692	108.906	30.1492	50.4197	40.6752	21.733	50.3226	38.2723
AEJPFAND_70034::50S ribosomal protein L10	21.3327	8.79755	1.60827	27.7732	26.4014	20.0995	50.2122	58.1074	65.199	47.8064	41.2164
AEJPFAND_1240371::Cytochrome c oxidase subunit 1*	1.29726	0	1.60827	4.16599	0	0	50.2122	17.4322	78.2388	15.0968	76.5447
AEJPFAND_1383219::DNA-directed RNA polymerase subunit alpha	2.73865	0	12.8662	24.7182	39.6021	13.3997	50.0047	26.1483	34.7728	156	70.6566
AEJPFAND_169458::hypothetical protein	0.432419	0	0	0.277732	0	0	50.0047	46.486	113.012	75.4839	35.3283
GAKNMICK_1082605::hypothetical protein	49.8723	67.4479	0	87.7634	26.4014	20.0995	49.7972	29.0537	26.0796	30.1935	67.7126
BGLBAGJI_08087::Ribulose bisphosphate carboxylase large chain	40.215	55.7178	11.2579	23.885	23.1012	107.197	49.7972	14.5269	126.051	10.0645	100.097
BGLBAGJI_150813::Photosystem II D2 protein	8.3601	2.93252	0	8.6097	0	10.0497	49.7972	55.2021	69.5456	75.4839	91.2648
AEJPFAND_78033::tRNA (guanine-N(1)-)-methyltransferase	0.288279	0	0	0.833197	0	6.69983	49.7972	87.1612	21.733	35.2258	38.2723
AEJPFAND_06297::Cytochrome c-550	0	0	0	1.11093	6.60036	0	49.7972	23.243	47.8126	47.8064	41.2164
AEJPFAND_128504::hypothetical protein	22.0534	11.7301	0	26.94	3.30018	26.7993	49.5897	20.3376	43.466	15.0968	94.2088
AEJPFAND_146917::ATP synthase subunit c*	2.30624	0	0	0	0	10.0497	49.5897	75.5397	8.6932	0	79.4887
GAKNMICK_1427606::Ammonia monooxygenase beta subunit*	192.427	205.276	136.703	229.407	254.114	187.595	49.3822	11.6215	43.466	45.2903	35.3283
AEJPFAND_23328::Ribulose bisphosphate carboxylase large chain	24.792	64.5154	20.9075	10.5538	16.5009	36.8491	49.3822	84.2558	69.5456	57.871	103.041
BGLBAGJI_108356::hypothetical protein	9.0808	5.86503	141.528	7.22104	0	231.144	49.3822	95.8773	69.5456	37.7419	111.873
AEJPFAND_138268::Photosystem I P700 chlorophyll a apoprotein A1	3.45935	0	4.82481	0	0	0	49.3822	98.7826	30.4262	35.2258	20.6082
BGLBAGJI_03224::Photosystem II CP47 reaction center protein	0.14414	0	0	0	0	0	49.3822	104.593	186.904	138.387	197.25
DDENMPNP_334198::Cytochrome f	0	0	0	0	0	0	49.3822	8.71612	82.5854	72.9677	5.88805
AEJPFAND_1486836::hypothetical protein	121.077	137.828	11.2579	204.689	181.51	87.0978	49.1747	58.1074	108.665	37.7419	50.0484
AEJPFAND_587329::Photosystem I reaction center subunit II	0.576559	0	0	0	0	0	49.1747	5.81074	39.1194	70.4516	5.88805
AEJPFAND_07233::manualcheck_ ATP synthase subunit b' _ ATP synthase subunit b', chloroplastic	0	0	0	0.555465	0	0	49.1747	84.2558	130.398	42.7742	132.481
AEJPFAND_160336::DNA-directed RNA polymerase subunit beta'	45.404	26.3927	49.8564	29.4396	46.2025	36.8491	48.5523	34.8645	130.398	35.2258	73.6006
BGLBAGJI_1395750::hypothetical protein	20.4678	29.3252	1.60827	41.3821	19.8011	66.9983	48.5523	8.71612	0	2.51613	26.4962
BGLBAGJI_291244::hypothetical protein	19.0264	11.7301	19.2992	48.0477	82.5044	36.8491	48.5523	31.9591	17.3864	32.7097	29.4403
BGLBAGJI_317410::hypothetical protein	5.33317	76.2454	0	36.9384	79.2043	0	48.5523	84.2558	291.222	78	2.94403
AEJPFAND_04878::manualcheck_ ATP synthase subunit c _ ATP synthase subunit c, chloroplastic _ 3.A.2 protons {16329331 CHR 176256..176501 atpH F0F1 ATP synthase subunit C [Synechocystis sp. PCC 6803]}	4.46833	2.93252	0	1.66639	0	0	48.3448	124.931	43.466	55.3548	52.9925
AEJPFAND_175888::Protein translocase subunit SecY	1.4414	0	0	20.8299	3.30018	3.34992	48.3448	162.701	113.012	37.7419	114.817
AEJPFAND_1051920::Photosystem II CP47 reaction center protein	4.46833	2.93252	12.8662	3.88825	0	20.0995	48.1373	26.1483	86.932	17.6129	170.753
AEJPFAND_84318::30S ribosomal protein S6	1.4414	0	0	1.66639	0	0	47.9298	17.4322	82.5854	62.9032	26.4962
AEJPFAND_154013::Ribulose bisphosphate carboxylase large chain	24.9362	8.79755	0	12.498	0	73.6981	47.7223	20.3376	104.318	12.5806	105.985
AEJPFAND_04623::Cytochrome b6	3.02693	11.7301	0	5.27692	6.60036	0	47.5148	98.7826	86.932	72.9677	105.985
AEJPFAND_227015::manualcheck_ ATP synthase subunit b' _ ATP synthase subunit b', chloroplastic	0.864838	0	0	0.555465	0	0	47.5148	23.243	47.8126	42.7742	5.88805
AEJPFAND_18914::Photosystem II CP47 reaction center protein	4.90075	0	0	1.38866	0	0	47.3074	81.3504	43.466	55.3548	158.977
DDENMPNP_505293::hypothetical protein	2.30624	0	24.1241	19.4413	0	10.0497	47.0999	37.7698	21.733	25.1613	76.5447
AEJPFAND_767141::hypothetical protein	23.2065	14.6626	67.5474	30.2728	0	16.7496	46.8924	29.0537	26.0796	32.7097	8.83208
AEJPFAND_351029::Superoxide dismutase [Mn]*	10.2339	2.93252	0	31.106	62.7034	107.197	46.8924	0	30.4262	40.2581	61.8245
BGLBAGJI_1665499::manualcheck_ ATP synthase subunit b' _ ATP synthase subunit b', chloroplastic	0	0	0	0	0	0	46.6849	113.31	99.9717	15.0968	32.3843
BJAHOJPH_1712987::hypothetical protein	30.4135	52.7853	20.9075	26.94	0	217.745	46.2699	23.243	21.733	40.2581	253.186
AEJPFAND_149170::manualcheck_ ATP synthase subunit beta _ ATP synthase subunit beta, chloroplastic _ 3.A.2 protons {75908515 CHR 2855669..2857117 - F0F1 ATP synthase subunit beta [Anabaena variabilis ATCC 29413]}	27.9631	0	4.82481	12.7757	9.90053	46.8988	46.2699	43.5806	56.5058	12.5806	76.5447
AEJPFAND_80730::Photosystem II CP43 reaction center protein	17.1526	14.6626	24.1241	8.33197	0	53.5986	46.2699	101.688	91.2786	83.0322	138.369
AEJPFAND_206366::Photosystem I P700 chlorophyll a apoprotein A2*	5.90973	0	4.82481	1.66639	0	0	46.2699	212.092	60.8524	25.1613	123.649
BJAHOJPH_1014322::hypothetical protein	59.3856	82.1105	35.3819	341.889	165.009	33.4992	46.0624	95.8773	39.1194	25.1613	73.6006
DDENMPNP_40411::manualcheck_ ATP synthase subunit b _ ATP synthase subunit b, chloroplastic	1.29726	5.86503	0	0	0	0	46.0624	5.81074	21.733	193.742	61.8245
AEJPFAND_1349433::Elongation factor Tu 2	2.59451	0	0	4.16599	0	0	45.8549	43.5806	43.466	60.3871	103.041
AEJPFAND_1690473::hypothetical protein	144.284	146.626	410.109	110.26	141.908	170.846	45.6474	26.1483	26.0796	40.2581	94.2088
AEJPFAND_44573::Photosystem I P700 chlorophyll a apoprotein A1	11.387	32.2577	0	5.27692	0	6.69983	45.6474	153.985	39.1194	83.0322	55.9365
DDENMPNP_412433::hypothetical protein	6.34215	29.3252	49.8564	33.0502	16.5009	3.34992	45.6474	43.5806	47.8126	45.2903	120.705
BGLBAGJI_118609::Photosystem II CP43 reaction center protein	2.01796	0	0	0.833197	0	0	45.6474	61.0128	108.665	90.5806	44.1604
GAKNMICK_1228222::hypothetical protein	149.905	187.681	28.9489	240.516	148.508	80.398	45.44	72.6343	69.5456	80.5161	14.7201
AEJPFAND_1411299::30S ribosomal protein S12	1.29726	0	0	3.61052	3.30018	0	45.2325	61.0128	65.199	70.4516	267.906
AEJPFAND_159169::Cytochrome b6-f complex subunit 4	1.29726	0	0	3.33279	0	0	45.2325	58.1074	113.012	45.2903	17.6642
BGLBAGJI_1254036::hypothetical protein	0	0	0	0	0	0	45.2325	75.5397	52.1592	130.839	0
AEJPFAND_270303::hypothetical protein	35.3142	26.3927	0	94.1513	59.4032	0	45.025	23.243	78.2388	25.1613	32.3843
AEJPFAND_103446::manualcheck_ ATP synthase subunit beta _ ATP synthase subunit beta, chloroplastic _ 3.A.2 protons {75908515 CHR 2855669..2857117 - F0F1 ATP synthase subunit beta [Anabaena variabilis ATCC 29413]}	0.864838	0	0	2.49959	0	0	45.025	122.026	60.8524	70.4516	244.354
AEJPFAND_771863::hypothetical protein	0.288279	0	0	0	0	0	45.025	84.2558	134.745	186.194	67.7126
AEJPFAND_01731::hypothetical protein	0	0	0	0	0	0	45.025	156.89	91.2786	32.7097	76.5447
BGLBAGJI_03230::manualcheck_ ATP synthase subunit a _ ATP synthase subunit a, chloroplastic _ 3.A.2 protons {22297973 CHR 427060..427818 atpI F0F1 ATP synthase subunit A [Thermosynechococcus elongatus BP-1]}	0	0	0	0.277732	0	0	45.025	46.486	78.2388	52.8387	117.761
BGLBAGJI_586534::60 kDa chaperonin 5	119.636	211.141	14.4744	88.0412	148.508	46.8988	44.8175	81.3504	104.318	75.4839	23.5522
AEJPFAND_346338::manualcheck_ ATP synthase subunit alpha _ ATP synthase subunit alpha, chloroplastic _ 3.A.2 protons {56751186 CHR 1288487..1290004 atpA F0F1 ATP synthase subunit alpha [Synechococcus elongatus PCC 6301]}	14.7023	35.1902	8.04135	11.9425	13.2007	147.396	44.8175	69.7289	134.745	22.6452	79.4887
BGLBAGJI_1070926::hypothetical protein	52.0344	49.8528	19.2992	58.6015	26.4014	16.7496	44.61	78.445	47.8126	22.6452	35.3283
BJAHOJPH_132064::hypothetical protein	23.6389	55.7178	38.5985	28.6064	36.302	36.8491	44.61	90.0665	17.3864	40.2581	88.3208
BGLBAGJI_02721::Photosystem II CP43 reaction center protein	6.34215	14.6626	0	7.49878	0	0	44.61	31.9591	78.2388	22.6452	50.0484
AEJPFAND_10122::30S ribosomal protein S1	3.89177	0	0	11.9425	9.90053	0	44.4025	0	78.2388	98.129	64.7686
AEJPFAND_250261::hypothetical protein	18.0175	11.7301	16.0827	17.2194	29.7016	23.4494	44.195	104.593	69.5456	42.7742	150.145
AEJPFAND_40383::Cytochrome c oxidase subunit 1*	1.58554	0	0	0	0	0	44.195	58.1074	43.466	30.1935	14.7201
BGLBAGJI_256429::manualcheck_ ATP synthase subunit a _ ATP synthase subunit a, chloroplastic _ 3.A.2 protons {22297973 CHR 427060..427818 atpI F0F1 ATP synthase subunit A [Thermosynechococcus elongatus BP-1]}	7.63941	11.7301	0	4.72145	0	10.0497	43.9875	8.71612	34.7728	67.9355	44.1604
AEJPFAND_1533891::hypothetical protein	88.0694	87.9755	180.126	155.808	92.405	107.197	43.78	40.6752	21.733	40.2581	17.6642
BGLBAGJI_103823::manualcheck_ ATP synthase subunit alpha _ ATP synthase subunit alpha, chloroplastic _ 3.A.2 protons {16329327 CHR 173014..174525 atpA F0F1 ATP synthase subunit alpha [Synechocystis sp. PCC 6803]}	4.03591	0	0	1.38866	0	0	43.78	29.0537	86.932	108.194	111.873
BJAHOJPH_353748::hypothetical protein	42.8095	5.86503	24.1241	49.9918	42.9023	40.199	43.5726	61.0128	4.3466	75.4839	5.88805
AEJPFAND_786758::hypothetical protein	20.3237	32.2577	183.343	35.272	29.7016	36.8491	43.5726	122.026	34.7728	90.5806	111.873
BGLBAGJI_1656271::hypothetical protein	51.4579	23.4601	53.0729	56.1019	29.7016	130.647	43.3651	20.3376	43.466	37.7419	47.1044
AEJPFAND_68139::50S ribosomal protein L4	0	0	0	8.88744	29.7016	0	43.3651	52.2967	34.7728	67.9355	44.1604
BGLBAGJI_03225::manualcheck_ ATP synthase subunit alpha _ ATP synthase subunit alpha, chloroplastic _ 3.A.2 protons {16329327 CHR 173014..174525 atpA F0F1 ATP synthase subunit alpha [Synechocystis sp. PCC 6803]}	0.720699	0	0	0.555465	0	0	43.1576	75.5397	239.063	128.323	55.9365
BGLBAGJI_356512::Methanol dehydrogenase [cytochrome c] subunit 1*	33.8728	105.571	147.961	44.4372	42.9023	66.9983	42.9501	34.8645	82.5854	40.2581	97.1528
BJAHOJPH_408542::Cold shock-like protein CspLA	33.5846	5.86503	0	53.3246	72.6039	0	42.9501	5.81074	13.0398	0	0
AEJPFAND_116768::Photosystem II D2 protein	9.0808	35.1902	0	2.49959	26.4014	13.3997	42.9501	37.7698	165.171	17.6129	117.761
GAKNMICK_623588::hypothetical protein	40.5033	35.1902	35.3819	40.2712	26.4014	0	42.7426	8.71612	60.8524	42.7742	17.6642
AEJPFAND_22361::30S ribosomal protein S11	3.60349	23.4601	0	3.33279	3.30018	0	42.7426	119.12	60.8524	50.3226	123.649
AEJPFAND_213570::hypothetical protein	0	0	0	0	0	0	42.7426	46.486	252.103	231.484	1669.26
AEJPFAND_91463:: Uncharacterized protein ycf35 *	0	0	0	0	0	0	42.7426	17.4322	21.733	22.6452	50.0484
BGLBAGJI_179692::hypothetical protein	95.5646	23.4601	73.9804	88.0412	69.3037	294.793	42.5351	14.5269	34.7728	105.677	47.1044
AEJPFAND_171573::manualcheck_ ATP synthase subunit a _ ATP synthase subunit a, chloroplastic _ 3.A.2 protons {22297973 CHR 427060..427818 atpI F0F1 ATP synthase subunit A [Thermosynechococcus elongatus BP-1]}	2.73865	0	0	1.66639	0	0	42.5351	8.71612	4.3466	50.3226	47.1044
GAKNMICK_363223::hypothetical protein	0	0	3.21654	0	0	0	42.5351	31.9591	13.0398	55.3548	0
BJAHOJPH_291326::hypothetical protein	2.45038	20.5276	43.4233	72.4882	914.149	723.582	42.3276	348.645	608.524	384.968	365.059
BGLBAGJI_1693882::Photosystem II CP47 reaction center protein*	3.31521	0	0	1.11093	3.30018	6.69983	42.1201	23.243	108.665	42.7742	29.4403
AEJPFAND_135824::manualcheck_ ATP synthase subunit beta _ ATP synthase subunit beta, chloroplastic _ 3.A.2 protons {22298068 CHR 524306..525754 atpB F0F1 ATP synthase subunit beta [Thermosynechococcus elongatus BP-1]}	3.17107	0	0	2.49959	0	0	42.1201	34.8645	56.5058	163.548	73.6006
AEJPFAND_340099::hypothetical protein	0	0	12.8662	4.44372	3.30018	10.0497	42.1201	69.7289	60.8524	35.2258	529.925
AEJPFAND_424240::manualcheck_ ATP synthase subunit alpha _ ATP synthase subunit alpha, chloroplastic _ 3.A.2 protons {56751186 CHR 1288487..1290004 atpA F0F1 ATP synthase subunit alpha [Synechococcus elongatus PCC 6301]}	18.3057	5.86503	1.60827	16.9417	23.1012	63.6484	41.9127	55.2021	30.4262	57.871	61.8245
BGLBAGJI_34899::Photosystem II CP43 reaction center protein	0.576559	0	0	1.38866	0	0	41.9127	72.6343	99.9717	60.3871	52.9925
AEJPFAND_06700::manualcheck_ Ribulose bisphosphate carboxylase small chain, chromosomal _ Ribulose bisphosphate carboxylase small subunit	0.14414	0	0	0	0	0	41.9127	63.9182	69.5456	27.6774	335.619
AEJPFAND_1074734::Photosystem I reaction center subunit III	0.14414	0	0	0	0	0	41.9127	37.7698	43.466	2.51613	23.5522
AEJPFAND_247724::manualcheck_ Putative amino-acid ABC transporter-binding protein YhdW _ Glutamate/glutamine/aspartate/asparagine-binding protein BztA _ 3.A.1 amino acid (glutamine/glutamate/aspartate?) {56695433 CHR 515315..516457 - glutamate/glutamine/aspartate/asparagine ABC transporter, periplasmic substrate-binding protein [Silicibacter pomeroyi DSS-3]}	138.807	149.558	45.0316	125.813	52.8028	20.0995	41.7052	11.6215	65.199	22.6452	17.6642
AEJPFAND_56575::hypothetical protein	27.5307	20.5276	9.64962	17.7749	19.8011	33.4992	41.4977	31.9591	43.466	93.0968	129.537
AEJPFAND_62459::DNA-directed RNA polymerase subunit beta	4.32419	0	0	12.2202	3.30018	0	41.4977	63.9182	65.199	15.0968	88.3208
DDENMPNP_57705::Photosystem II CP47 reaction center protein	2.1621	0	0	0.833197	0	0	41.2902	127.836	130.398	67.9355	17.6642
AEJPFAND_945419::hypothetical protein	32.4314	0	0	51.936	9.90053	0	41.0827	55.2021	30.4262	35.2258	17.6642
AEJPFAND_578282::Ribulose bisphosphate carboxylase large chain	4.75661	0	16.0827	12.7757	29.7016	20.0995	41.0827	0	126.051	90.5806	114.817
AEJPFAND_06295::Ferredoxin	0	0	0	2.22186	0	0	41.0827	81.3504	0	27.6774	82.4327
AEJPFAND_06314::Photosystem II reaction center protein H	0	0	0	1.11093	0	0	40.8752	40.6752	73.8922	0	23.5522
AEJPFAND_1472406::hypothetical protein	52.7551	52.7853	61.1143	36.3829	29.7016	83.7479	40.6677	5.81074	13.0398	32.7097	44.1604
BGLBAGJI_451297::Photosystem II protein D1 2	16.1436	8.79755	3.21654	4.44372	0	16.7496	40.6677	133.647	39.1194	50.3226	79.4887
BGLBAGJI_06736::manualcheck_ ATP synthase subunit a _ ATP synthase subunit a, chloroplastic _ 3.A.2 protons {22297973 CHR 427060..427818 atpI F0F1 ATP synthase subunit A [Thermosynechococcus elongatus BP-1]}	6.77457	14.6626	12.8662	13.6089	19.8011	46.8988	40.6677	66.8236	65.199	47.8064	79.4887
BGLBAGJI_634205::Photosystem II protein D1 1*	2.30624	0	0	0	0	0	40.6677	0	47.8126	0	0
AEJPFAND_06293::manualcheck_ Sec-independent protein translocase protein TatC _ Uncharacterized tatC-like protein ycf43	1.87382	11.7301	6.43308	2.49959	0	0	40.6677	20.3376	43.466	125.806	61.8245
AEJPFAND_221639::hypothetical protein	0.288279	0	0	0.833197	0	0	40.6677	43.5806	34.7728	17.6129	35.3283
AEJPFAND_35805::Photosystem I reaction center subunit II	0.288279	0	0	0	0	0	40.6677	43.5806	26.0796	57.871	70.6566
AEJPFAND_223001::Plastocyanin*	17.8733	5.86503	9.64962	25.2736	9.90053	16.7496	40.4602	5.81074	26.0796	98.129	20.6082
AEJPFAND_219631::hypothetical protein	13.5491	0	57.8977	23.6073	23.1012	70.3482	40.4602	0	13.0398	42.7742	167.809
AEJPFAND_39030::Photosystem II D2 protein	11.8195	5.86503	0	7.49878	23.1012	0	40.4602	20.3376	73.8922	125.806	150.145
AEJPFAND_139430::Cytochrome b6-f complex subunit 4	0	0	0	0	0	0	40.4602	2.90537	56.5058	78	111.873
AEJPFAND_52504::Photosystem I reaction center subunit III	2.01796	0	0	0	0	0	40.2527	72.6343	69.5456	55.3548	94.2088
AEJPFAND_361220::50S ribosomal protein L4	1.4414	0	0	1.66639	0	0	40.2527	43.5806	113.012	95.6129	91.2648
BGLBAGJI_79665::Photosystem II protein D1 2	0.432419	0	0	0	0	33.4992	40.2527	29.0537	17.3864	10.0645	5.88805
AEJPFAND_132234::hypothetical protein	0	0	0	0	0	0	40.0453	23.243	26.0796	10.0645	94.2088
AEJPFAND_95787::Photosystem I reaction center subunit II	0	0	0	0	0	0	40.0453	69.7289	8.6932	15.0968	64.7686
AEJPFAND_673699::50S ribosomal protein L10	16.1436	2.93252	61.1143	18.0526	0	16.7496	39.8378	31.9591	113.012	65.4193	17.6642
AEJPFAND_232788::Photosystem I P700 chlorophyll a apoprotein A1	6.63043	17.5951	0	1.38866	0	6.69983	39.8378	43.5806	47.8126	120.774	132.481
AEJPFAND_04840::Cytochrome f	5.33317	0	0	2.77732	0	0	39.8378	14.5269	17.3864	37.7419	47.1044
AEJPFAND_227017::manualcheck_ ATP synthase subunit delta _ ATP synthase subunit delta, chloroplastic	2.30624	5.86503	0	0	0	0	39.8378	43.5806	60.8524	40.2581	52.9925
AEJPFAND_1779855::hypothetical protein	162.734	175.951	183.343	94.1513	66.0036	127.297	39.6303	20.3376	65.199	37.7419	61.8245
AEJPFAND_56574::hypothetical protein	40.6474	2.93252	9.64962	40.8267	39.6021	93.7976	39.6303	37.7698	26.0796	42.7742	67.7126
BJAHOJPH_219059::hypothetical protein	39.9267	23.4601	9.64962	54.7133	23.1012	23.4494	39.6303	14.5269	30.4262	12.5806	11.7761
AEJPFAND_04838::manualcheck_ ATP synthase epsilon chain _ ATP synthase epsilon chain, chloroplastic	7.20699	0	0	1.38866	0	0	39.6303	58.1074	47.8126	30.1935	138.369
AEJPFAND_161321::Photosystem I P700 chlorophyll a apoprotein A2	5.18903	2.93252	0	2.77732	0	0	39.6303	8.71612	104.318	17.6129	132.481
DDENMPNP_28971::manualcheck_ ATP synthase subunit a _ ATP synthase subunit a, chloroplastic _ 3.A.2 protons {22297973 CHR 427060..427818 atpI F0F1 ATP synthase subunit A [Thermosynechococcus elongatus BP-1]}	2.73865	23.4601	0	4.44372	0	0	39.6303	23.243	86.932	25.1613	38.2723
AEJPFAND_742245::Cytochrome b6	0.720699	0	0	0	0	0	39.6303	26.1483	34.7728	133.355	41.2164
BGLBAGJI_741094::hypothetical protein	124.681	85.043	0	94.429	56.103	127.297	39.4228	46.486	47.8126	62.9032	8.83208
DDENMPNP_814923::hypothetical protein	34.7377	26.3927	120.62	49.4364	46.2025	77.0481	39.4228	63.9182	56.5058	78	47.1044
AEJPFAND_121189::Photosystem II CP43 reaction center protein	6.05387	0	0	0.555465	0	0	39.4228	26.1483	30.4262	2.51613	111.873
AEJPFAND_172837::30S ribosomal protein S5	3.45935	0	0	9.99837	0	0	39.4228	113.31	130.398	40.2581	67.7126
AEJPFAND_97529::Photosystem II protein D1 2	3.45935	5.86503	0	0.833197	0	0	39.4228	63.9182	108.665	47.8064	91.2648
BGLBAGJI_19555::manualcheck_ ATP synthase subunit a _ ATP synthase subunit a, chloroplastic _ 3.A.2 protons {22297973 CHR 427060..427818 atpI F0F1 ATP synthase subunit A [Thermosynechococcus elongatus BP-1]}	3.17107	0	0	1.94413	0	0	39.4228	58.1074	56.5058	22.6452	67.7126
AEJPFAND_138152::Photosystem I P700 chlorophyll a apoprotein A2	1.58554	0	0	1.11093	6.60036	0	39.4228	43.5806	126.051	40.2581	185.474
AEJPFAND_22350::50S ribosomal protein L7/L12	0.576559	0	0	0.277732	9.90053	0	39.4228	0	0	35.2258	14.7201
BJAHOJPH_576713::hypothetical protein	77.8354	38.1227	0	86.9302	13.2007	6.69983	39.2153	2.90537	0	78	20.6082
AEJPFAND_138269::Photosystem I reaction center subunit III	0.14414	0	0	0.555465	0	0	39.2153	23.243	21.733	72.9677	35.3283
AEJPFAND_459581::Magnesium-chelatase 38 kDa subunit*	0	0	0	0	0	0	39.2153	29.0537	34.7728	7.54839	23.5522
AEJPFAND_1183762::Cytochrome b6	5.33317	5.86503	20.9075	1.11093	0	3.34992	39.0078	58.1074	65.199	35.2258	135.425
AEJPFAND_22756::ATP synthase subunit c*	1.72968	0	0	0	0	0	39.0078	31.9591	21.733	138.387	156.033
AEJPFAND_104530::Photosystem I assembly protein Ycf4	0.288279	0	0	0	0	0	39.0078	52.2967	21.733	25.1613	41.2164
AEJPFAND_629201::hypothetical protein	26.3776	2.93252	0	29.4396	29.7016	10.0497	38.8003	63.9182	34.7728	72.9677	11.7761
AEJPFAND_04877::manualcheck_ ATP synthase subunit b' _ ATP synthase subunit b', chloroplastic	2.45038	0	33.7737	1.38866	0	0	38.8003	0	52.1592	0	20.6082
AEJPFAND_172840::Protein translocase subunit SecY	1.58554	0	0	3.33279	23.1012	0	38.8003	84.2558	39.1194	52.8387	105.985
BGLBAGJI_07640::manualcheck_ ATP synthase subunit delta _ ATP synthase subunit delta, chloroplastic	0.14414	0	0	0	0	0	38.8003	29.0537	17.3864	42.7742	5.88805
BGLBAGJI_1332394::hypothetical protein	0	0	20.9075	1.66639	0	0	38.8003	0	0	20.129	0
GAKNMICK_92746::hypothetical protein	58.9531	38.1227	0	74.71	33.0018	0	38.5928	8.71612	56.5058	7.54839	8.83208
AEJPFAND_1723250::Integration host factor subunit beta	2.59451	0	0	2.77732	0	0	38.5928	52.2967	39.1194	22.6452	20.6082
DDENMPNP_624459::hypothetical protein	55.0614	0	9.64962	64.4339	16.5009	6.69983	38.3854	69.7289	26.0796	0	2.94403
AEJPFAND_138549::hypothetical protein	54.9172	41.0552	43.4233	63.0453	26.4014	6.69983	38.3854	75.5397	86.932	0	47.1044
AEJPFAND_1006194::50S ribosomal protein L5	0.576559	0	0	5.83238	42.9023	0	38.3854	20.3376	113.012	72.9677	85.3767
AEJPFAND_513704::Photosystem I reaction center subunit XI	0	0	0	0	0	0	38.3854	72.6343	13.0398	62.9032	32.3843
BGLBAGJI_150814::Photosystem II CP43 reaction center protein	5.18903	5.86503	0	5.27692	0	6.69983	38.1779	34.8645	73.8922	57.871	67.7126
AEJPFAND_04887::Photosystem I reaction center subunit II	2.01796	0	0	0.555465	0	0	38.1779	168.512	4.3466	95.6129	64.7686
BJAHOJPH_437311::hypothetical protein	34.4494	2.93252	19.2992	69.7108	19.8011	13.3997	37.9704	0	4.3466	32.7097	14.7201
DDENMPNP_568101::hypothetical protein	6.34215	17.5951	11.2579	13.0534	0	70.3482	37.9704	11.6215	26.0796	17.6129	41.2164
AEJPFAND_1010302::Photosystem II D2 protein	6.05387	0	0	1.94413	3.30018	40.199	37.7629	46.486	43.466	128.323	100.097
AEJPFAND_256688::Photosystem I P700 chlorophyll a apoprotein A2*	1.87382	0	0	3.33279	0	0	37.7629	26.1483	52.1592	40.2581	29.4403
AEJPFAND_307061::hypothetical protein	126.843	131.963	133.486	102.483	85.8046	100.497	37.5554	20.3376	56.5058	47.8064	5.88805
GAKNMICK_1000168::hypothetical protein	55.3497	23.4601	8.04135	67.489	9.90053	16.7496	37.5554	0	4.3466	20.129	38.2723
AEJPFAND_763918::Ribosomal RNA small subunit methyltransferase H*	48.5751	32.2577	9.64962	81.6533	42.9023	50.2487	37.5554	5.81074	8.6932	5.03226	8.83208
BJAHOJPH_1106649::hypothetical protein	38.4853	0	0	67.2112	23.1012	0	37.5554	2.90537	13.0398	0	8.83208
HANGEAPK_389142::hypothetical protein	33.4404	17.5951	30.5571	82.7643	36.302	33.4992	37.5554	66.8236	8.6932	7.54839	17.6642
AEJPFAND_05250::Photosystem II D2 protein	9.65736	0	0	5.55465	0	0	37.5554	58.1074	260.796	57.871	232.578
AEJPFAND_552237::hypothetical protein	1.72968	26.3927	16.0827	7.49878	79.2043	83.7479	37.5554	124.931	52.1592	75.4839	50.0484
AEJPFAND_1035149::Plastocyanin*	36.6115	35.1902	36.9902	23.0518	0	73.6981	37.3479	31.9591	17.3864	52.8387	14.7201
AEJPFAND_1821734::Bacterial actin-related protein*	5.90973	14.6626	0	2.49959	16.5009	0	37.3479	72.6343	26.0796	12.5806	67.7126
AEJPFAND_15270::manualcheck_ 30S ribosomal protein S4 _ 30S ribosomal protein S4, chloroplastic	0	0	0	0	0	0	37.3479	11.6215	8.6932	42.7742	32.3843
HANGEAPK_985311::hypothetical protein	96.2853	111.436	17.691	153.586	207.911	0	37.1404	58.1074	78.2388	65.4193	14.7201
AEJPFAND_361988::hypothetical protein	3.74763	0	0	4.44372	6.60036	0	37.1404	66.8236	8.6932	50.3226	17.6642
BGLBAGJI_400879::hypothetical protein	0	0	0	0	0	0	37.1404	8.71612	0	10.0645	5.88805
AEJPFAND_604116::60 kDa chaperonin 2	65.8719	43.9878	181.735	43.604	16.5009	43.5489	36.9329	20.3376	91.2786	15.0968	26.4962
AEJPFAND_292119::hypothetical protein	29.8369	2.93252	9.64962	64.4339	16.5009	26.7993	36.9329	20.3376	17.3864	2.51613	44.1604
BGLBAGJI_344378::Photosystem I P700 chlorophyll a apoprotein A2	2.73865	0	0	3.88825	0	0	36.9329	55.2021	91.2786	78	64.7686
BGLBAGJI_1594384::50S ribosomal protein L10	14.414	0	1.60827	16.1085	29.7016	6.69983	36.7254	23.243	43.466	20.129	11.7761
AEJPFAND_434903::hypothetical protein	0.288279	0	0	0	0	0	36.7254	20.3376	39.1194	37.7419	0
BGLBAGJI_56222::Photosystem II protein D1 2	8.93666	0	0	0.277732	0	0	36.518	43.5806	65.199	37.7419	2.94403
AEJPFAND_263414::Cytochrome f	1.15312	0	0	0	0	0	36.518	23.243	73.8922	35.2258	50.0484
BJAHOJPH_1798155::hypothetical protein	64.4305	744.859	466.398	94.7068	1013.15	271.343	36.3105	395.131	204.29	231.484	67.7126
BGLBAGJI_1198382::Photosystem II CP43 reaction center protein	12.8284	29.3252	11.2579	9.16517	6.60036	0	36.3105	119.12	117.358	32.7097	23.5522
AEJPFAND_217099:: Histone H4 *	38.3412	17.5951	45.0316	58.6015	75.9041	3.34992	36.103	5.81074	65.199	15.0968	52.9925
AEJPFAND_122000::Photosystem II D2 protein	5.90973	17.5951	0	4.72145	0	16.7496	36.103	75.5397	56.5058	20.129	326.787
AEJPFAND_119638::ATP-dependent Clp protease ATP-binding subunit ClpC	4.90075	2.93252	6.43308	1.94413	0	0	36.103	37.7698	113.012	37.7419	26.4962
AEJPFAND_85855::manualcheck_ ATP synthase subunit beta _ ATP synthase subunit beta, chloroplastic _ 3.A.2 protons {75908515 CHR 2855669..2857117 - F0F1 ATP synthase subunit beta [Anabaena variabilis ATCC 29413]}	2.73865	0	0	1.11093	0	46.8988	36.103	113.31	82.5854	40.2581	50.0484
BGLBAGJI_29792::hypothetical protein	0.720699	0	0	7.77651	0	0	36.103	0	0	110.71	32.3843
BGLBAGJI_03240::Photosystem I P700 chlorophyll a apoprotein A2	0	0	0	0.555465	0	0	36.103	92.9719	152.131	110.71	185.474
AEJPFAND_1294770::manualcheck_ Ribulose bisphosphate carboxylase small chain, chromosomal _ Ribulose bisphosphate carboxylase small subunit	28.1072	14.6626	3.21654	26.1068	6.60036	23.4494	35.8955	52.2967	78.2388	35.2258	50.0484
BGLBAGJI_772870::manualcheck_ Ribulose bisphosphate carboxylase small chain, chromosomal _ Ribulose bisphosphate carboxylase small subunit	9.94564	11.7301	11.2579	4.99918	3.30018	0	35.8955	95.8773	34.7728	62.9032	29.4403
AEJPFAND_690615::50S ribosomal protein L3	7.49527	8.79755	0	7.22104	9.90053	0	35.8955	17.4322	113.012	138.387	52.9925
AEJPFAND_439471::Photosystem I P700 chlorophyll a apoprotein A2	3.02693	0	0	4.16599	0	0	35.8955	55.2021	65.199	123.29	170.753
AEJPFAND_441526::Photosystem II D2 protein	2.45038	0	0	2.77732	0	0	35.8955	78.445	82.5854	67.9355	188.418
GAKNMICK_360358::hypothetical protein	78.9886	58.6503	0	84.1529	13.2007	33.4992	35.688	17.4322	8.6932	22.6452	11.7761
GAKNMICK_1073743::hypothetical protein	57.8	17.5951	64.3308	100.539	29.7016	46.8988	35.688	40.6752	17.3864	17.6129	11.7761
AEJPFAND_1762180::hypothetical protein	56.3586	70.3804	110.971	48.3254	13.2007	237.844	35.688	49.3913	39.1194	35.2258	35.3283
GAKNMICK_1695924::hypothetical protein	45.8364	120.233	201.034	46.1036	118.806	70.3482	35.688	66.8236	21.733	93.0968	20.6082
BJAHOJPH_1716319::Methanol dehydrogenase [cytochrome c] subunit 1*	31.5666	20.5276	86.8466	53.3246	19.8011	6.69983	35.688	23.243	4.3466	80.5161	61.8245
AEJPFAND_363287::manualcheck_ ATP synthase subunit a _ ATP synthase subunit a, chloroplastic _ 3.A.2 protons {22297973 CHR 427060..427818 atpI F0F1 ATP synthase subunit A [Thermosynechococcus elongatus BP-1]}	8.93666	5.86503	0	19.9967	49.5027	0	35.688	87.1612	13.0398	7.54839	50.0484
DDENMPNP_748060::hypothetical protein	1.15312	11.7301	78.8052	1.66639	0	6.69983	35.688	8.71612	0	83.0322	20.6082
AEJPFAND_35814::Cytochrome c-550	0.432419	0	0	0	0	0	35.688	2.90537	30.4262	35.2258	73.6006
AEJPFAND_07258::manualcheck_ ATP synthase subunit beta _ ATP synthase subunit beta, chloroplastic _ 3.A.2 protons {22298068 CHR 524306..525754 atpB F0F1 ATP synthase subunit beta [Thermosynechococcus elongatus BP-1]}	0.288279	0	0	1.66639	3.30018	0	35.688	55.2021	73.8922	75.4839	167.809
BGLBAGJI_707897::hypothetical protein	111.852	76.2454	28.9489	162.196	128.707	123.947	35.4805	55.2021	78.2388	25.1613	32.3843
AEJPFAND_1274789::Ferredoxin	3.31521	0	0	4.72145	0	3.34992	35.4805	8.71612	26.0796	0	85.3767
AEJPFAND_04444:: Uncharacterized protein ycf66 *	1.15312	0	0	0	0	0	35.4805	11.6215	13.0398	32.7097	55.9365
BGLBAGJI_37932::manualcheck_ ATP synthase subunit beta _ ATP synthase subunit beta, chloroplastic _ 3.A.2 protons {75908515 CHR 2855669..2857117 - F0F1 ATP synthase subunit beta [Anabaena variabilis ATCC 29413]}	1.15312	0	0	0.277732	0	0	35.4805	5.81074	39.1194	62.9032	14.7201
AEJPFAND_1240402::hypothetical protein	0	0	0	0	0	0	35.4805	0	86.932	17.6129	14.7201
AEJPFAND_155229::hypothetical protein	51.602	102.638	12.8662	42.4931	108.906	170.846	35.273	49.3913	73.8922	70.4516	73.6006
AEJPFAND_1706419::hypothetical protein	34.5935	29.3252	22.5158	39.438	3.30018	33.4992	35.273	26.1483	34.7728	47.8064	38.2723
AEJPFAND_1111062::hypothetical protein	1.00898	0	0	2.49959	0	33.4992	35.273	26.1483	30.4262	12.5806	35.3283
AEJPFAND_792805::hypothetical protein	0.576559	0	8.04135	0	0	0	35.273	78.445	152.131	15.0968	88.3208
BGLBAGJI_342751::manualcheck_ Magnesium-chelatase 38 kDa subunit _ Magnesium-chelatase subunit ChlI	0	0	0	0	0	0	35.273	52.2967	13.0398	52.8387	17.6642
BGLBAGJI_37149::manualcheck_ Ribulose bisphosphate carboxylase small chain, chromosomal _ Ribulose bisphosphate carboxylase small subunit	8.64838	0	3.21654	8.6097	0	16.7496	35.0655	40.6752	95.6251	2.51613	76.5447
AEJPFAND_1299200::50S ribosomal protein L20	4.75661	0	0	17.2194	0	13.3997	35.0655	40.6752	0	45.2903	14.7201
AEJPFAND_456436::Photosystem I P700 chlorophyll a apoprotein A2*	4.18005	5.86503	0	5.55465	0	3.34992	35.0655	11.6215	73.8922	17.6129	111.873
AEJPFAND_1582162::50S ribosomal protein L14	2.73865	0	0	3.33279	9.90053	0	35.0655	95.8773	34.7728	47.8064	64.7686
AEJPFAND_175891::30S ribosomal protein S4	0.576559	0	0	11.9425	0	0	35.0655	31.9591	65.199	30.1935	23.5522
BGLBAGJI_130481::Photosystem I reaction center subunit III	0.432419	0	0	0	0	0	35.0655	46.486	0	7.54839	20.6082
AEJPFAND_06294::Cytochrome f	0.288279	0	0	0.833197	0	0	35.0655	29.0537	56.5058	72.9677	50.0484
GAKNMICK_1438960::hypothetical protein	76.2499	23.4601	0	87.208	23.1012	3.34992	34.858	37.7698	8.6932	0	20.6082
BGLBAGJI_93272::hypothetical protein	66.3043	146.626	78.8052	44.1595	36.302	63.6484	34.858	23.243	39.1194	47.8064	29.4403
AEJPFAND_870846::hypothetical protein	47.9985	61.5829	40.2068	63.6007	59.4032	100.497	34.858	31.9591	52.1592	110.71	50.0484
GAKNMICK_1528996::hypothetical protein	44.2509	64.5154	8.04135	44.9927	95.7051	73.6981	34.858	34.8645	4.3466	27.6774	32.3843
BJAHOJPH_331043::Cold shock-like protein CspLA	26.2334	0	0	64.1562	3.30018	0	34.858	0	0	22.6452	23.5522
BGLBAGJI_904295::hypothetical protein	25.9451	17.5951	80.4135	39.9935	29.7016	127.297	34.858	55.2021	47.8126	30.1935	61.8245
AEJPFAND_1456423::hypothetical protein	14.9905	0	17.691	24.4405	0	13.3997	34.858	8.71612	4.3466	17.6129	8.83208
AEJPFAND_361129::Cytochrome c-550	1.4414	0	0	1.11093	0	0	34.858	0	26.0796	65.4193	26.4962
BGLBAGJI_849037::hypothetical protein	0	0	0	5.83238	0	0	34.858	75.5397	39.1194	35.2258	41.2164
BGLBAGJI_1083085::manualcheck_ Putative amino-acid ABC transporter-binding protein YhdW _ Glutamate/glutamine/aspartate/asparagine-binding protein BztA _ 3.A.1 amino acid (glutamine/glutamate/aspartate?) {56695433 CHR 515315..516457 - glutamate/glutamine/aspartate/asparagine ABC transporter, periplasmic substrate-binding protein [Silicibacter pomeroyi DSS-3]}	157.689	114.368	41.815	86.9302	82.5044	211.045	34.6506	66.8236	99.9717	83.0322	23.5522
BGLBAGJI_1101352::60 kDa chaperonin 5*	89.799	199.411	4.82481	85.8193	155.108	10.0497	34.6506	14.5269	73.8922	55.3548	11.7761
AEJPFAND_676223::hypothetical protein	79.1327	58.6503	41.815	53.6024	46.2025	10.0497	34.6506	43.5806	43.466	50.3226	0
DDENMPNP_814922::hypothetical protein	41.6564	76.2454	146.353	48.0477	9.90053	154.096	34.6506	14.5269	52.1592	83.0322	55.9365
AEJPFAND_473488::hypothetical protein	33.1521	41.0552	6.43308	34.7166	72.6039	60.2985	34.6506	17.4322	56.5058	37.7419	55.9365
BGLBAGJI_693209::30S ribosomal protein S3	6.34215	0	0	8.33197	6.60036	0	34.6506	8.71612	69.5456	62.9032	20.6082
AEJPFAND_18655::50S ribosomal protein L22	0.864838	0	0	0	3.30018	0	34.6506	11.6215	43.466	20.129	82.4327
BJAHOJPH_933821::hypothetical protein	42.2329	8.79755	36.9902	92.4849	26.4014	0	34.4431	43.5806	8.6932	0	0
BGLBAGJI_146156::manualcheck_ Ribulose bisphosphate carboxylase small chain, chromosomal _ Ribulose bisphosphate carboxylase small subunit	7.20699	23.4601	0	8.05424	0	0	34.4431	0	91.2786	5.03226	85.3767
BJAHOJPH_876363::hypothetical protein	94.9881	35.1902	49.8564	82.4865	52.8028	40.199	34.2356	14.5269	13.0398	35.2258	2.94403
AEJPFAND_775706::hypothetical protein	37.4763	41.0552	0	32.7724	0	0	34.2356	0	0	15.0968	2.94403
HANGEAPK_116954::Plastocyanin*	19.7471	2.93252	12.8662	18.3303	9.90053	77.0481	34.2356	14.5269	26.0796	27.6774	32.3843
AEJPFAND_09267::ATP synthase subunit alpha	4.18005	0	12.8662	5.83238	6.60036	0	34.2356	162.701	52.1592	67.9355	117.761
AEJPFAND_132292::Photosystem I P700 chlorophyll a apoprotein A1	3.74763	0	0	2.77732	0	6.69983	34.2356	26.1483	104.318	123.29	41.2164
BJAHOJPH_212785::hypothetical protein	36.7556	43.9878	0	47.77	6.60036	0	34.0281	0	13.0398	10.0645	0
AEJPFAND_1492415::Photosystem II CP47 reaction center protein	4.61247	0	11.2579	1.66639	0	26.7993	34.0281	5.81074	52.1592	42.7742	97.1528
BGLBAGJI_146155::Ribulose bisphosphate carboxylase large chain, plasmid	2.01796	0	0	1.38866	0	0	34.0281	11.6215	117.358	40.2581	91.2648
BGLBAGJI_354289::hypothetical protein	1.58554	0	35.3819	79.7092	577.531	351.741	34.0281	267.294	382.501	249.097	317.955
AEJPFAND_1626304::50S ribosomal protein L14	0.432419	0	0	15.553	6.60036	0	34.0281	66.8236	17.3864	30.1935	76.5447
BGLBAGJI_849392::Ribulose bisphosphate carboxylase large chain, plasmid*	0	0	0	0.277732	0	0	33.8206	2.90537	143.438	5.03226	55.9365
BGLBAGJI_1193882::hypothetical protein	106.087	87.9755	4.82481	175.527	9.90053	20.0995	33.6131	8.71612	0	12.5806	20.6082
AEJPFAND_1200517::hypothetical protein	33.1521	2.93252	20.9075	27.2178	23.1012	43.5489	33.6131	2.90537	0	0	11.7761
GAKNMICK_363224::hypothetical protein	0	0	38.5985	1.11093	0	0	33.6131	26.1483	13.0398	7.54839	0
HANGEAPK_969780::hypothetical protein	18.4499	2.93252	88.4549	49.4364	33.0018	97.1475	33.4056	34.8645	8.6932	10.0645	44.1604
AEJPFAND_44572::Photosystem I P700 chlorophyll a apoprotein A2	9.94564	14.6626	25.7323	9.99837	9.90053	40.199	33.4056	92.9719	17.3864	65.4193	70.6566
AEJPFAND_1476293::Photosystem II D2 protein	6.05387	8.79755	14.4744	3.88825	3.30018	10.0497	33.4056	37.7698	65.199	65.4193	91.2648
AEJPFAND_04868::Photosystem I reaction center subunit III	3.45935	0	17.691	0.555465	0	0	33.4056	81.3504	56.5058	45.2903	47.1044
AEJPFAND_161100::manualcheck_ ATP synthase subunit alpha _ ATP synthase subunit alpha, chloroplastic _ 3.A.2 protons {56751186 CHR 1288487..1290004 atpA F0F1 ATP synthase subunit alpha [Synechococcus elongatus PCC 6301]}	3.31521	0	0	1.38866	0	0	33.4056	49.3913	4.3466	30.1935	32.3843
AEJPFAND_834080::hypothetical protein	2.30624	5.86503	291.097	52.2137	82.5044	130.647	33.4056	20.3376	169.517	10.0645	412.164
AEJPFAND_102177::ATP synthase subunit beta	1.00898	17.5951	0	4.72145	0	0	33.1981	31.9591	52.1592	37.7419	76.5447
AEJPFAND_22372::50S ribosomal protein L24	0.576559	0	0	1.38866	0	0	33.1981	165.606	0	35.2258	135.425
AEJPFAND_15075::ATP synthase subunit c*	0.288279	0	0	0	0	0	33.1981	17.4322	43.466	0	79.4887
BGLBAGJI_03237::Cytochrome c-550	0	0	0	0	0	0	33.1981	0	34.7728	55.3548	55.9365
BGLBAGJI_07657::manualcheck_ ATP synthase subunit beta _ ATP synthase subunit beta, chloroplastic _ 3.A.2 protons {75908515 CHR 2855669..2857117 - F0F1 ATP synthase subunit beta [Anabaena variabilis ATCC 29413]}	0	0	0	0	0	0	33.1981	2.90537	134.745	30.1935	17.6642
GAKNMICK_403967::hypothetical protein	34.017	55.7178	59.506	125.257	92.405	93.7976	32.9907	63.9182	34.7728	22.6452	35.3283
BGLBAGJI_1152799::manualcheck_ Cold shock protein CspC _ Cold shock-like protein CspLA	23.0624	26.3927	0	38.6048	9.90053	30.1492	32.9907	81.3504	0	45.2903	5.88805
AEJPFAND_1103283::Elongation factor Tu*	21.4768	35.1902	28.9489	21.6631	16.5009	43.5489	32.9907	17.4322	52.1592	32.7097	23.5522
HANGEAPK_672859::Photosystem II CP43 reaction center protein*	11.6753	0	0	3.33279	0	0	32.9907	66.8236	30.4262	60.3871	100.097
AEJPFAND_690614::50S ribosomal protein L4	5.18903	5.86503	1.60827	3.05506	3.30018	33.4992	32.9907	0	56.5058	12.5806	8.83208
BGLBAGJI_272827::Photosystem I P700 chlorophyll a apoprotein A1	0.720699	0	0	1.38866	0	0	32.9907	29.0537	47.8126	72.9677	20.6082
AEJPFAND_271074::DNA-directed RNA polymerase subunit alpha	0.432419	0	0	5.83238	23.1012	10.0497	32.9907	46.486	47.8126	32.7097	117.761
BJAHOJPH_183442::hypothetical protein	26.6658	8.79755	0	18.8858	0	0	32.7832	2.90537	0	27.6774	70.6566
AEJPFAND_233634::Photosystem I P700 chlorophyll a apoprotein A2	8.79252	0	3.21654	1.38866	3.30018	6.69983	32.7832	0	39.1194	12.5806	29.4403
AEJPFAND_05359::Photosystem I P700 chlorophyll a apoprotein A1	3.02693	0	0	2.22186	0	0	32.7832	23.243	82.5854	15.0968	103.041
AEJPFAND_06306::Cytochrome b6-f complex subunit 4	0.432419	0	0	0	9.90053	0	32.7832	17.4322	47.8126	0	23.5522
AEJPFAND_05278::manualcheck_ ATP synthase epsilon chain _ ATP synthase epsilon chain, chloroplastic	4.90075	0	0	8.05424	0	0	32.5757	20.3376	30.4262	52.8387	70.6566
DDENMPNP_777188::hypothetical protein	35.4584	23.4601	152.786	43.3263	72.6039	113.897	32.3682	40.6752	47.8126	103.161	26.4962
AEJPFAND_04889::manualcheck_ Magnesium-chelatase 38 kDa subunit _ Magnesium-chelatase subunit ChlI	2.59451	0	0	0	0	0	32.3682	61.0128	17.3864	40.2581	38.2723
DDENMPNP_589370::hypothetical protein	0.720699	0	0	1.94413	0	0	32.3682	0	8.6932	22.6452	11.7761
AEJPFAND_18918::manualcheck_ ATP synthase subunit b' _ ATP synthase subunit b', chloroplastic	0.576559	0	0	0	0	0	32.3682	98.7826	99.9717	10.0645	38.2723
AEJPFAND_06329::Photosystem I assembly protein Ycf4	0.288279	0	0	1.38866	0	0	32.3682	84.2558	34.7728	27.6774	8.83208
GAKNMICK_1542565::hypothetical protein	73.9437	32.2577	48.2481	72.7659	0	0	32.1607	0	0	0	0
AEJPFAND_1271697::hypothetical protein	12.8284	43.9878	72.3722	21.6631	29.7016	83.7479	32.1607	122.026	52.1592	27.6774	64.7686
AEJPFAND_1283512::ATP synthase subunit alpha*	2.01796	0	0	3.61052	6.60036	0	32.1607	113.31	43.466	37.7419	120.705
AEJPFAND_1180119::manualcheck_ ATP synthase subunit c _ ATP synthase subunit c, chloroplastic _ 3.A.2 protons {16329331 CHR 176256..176501 atpH F0F1 ATP synthase subunit C [Synechocystis sp. PCC 6803]}	1.87382	0	0	0.277732	9.90053	0	32.1607	72.6343	8.6932	2.51613	73.6006
AEJPFAND_22352::50S ribosomal protein L1	1.87382	8.79755	0	1.38866	0	0	32.1607	8.71612	73.8922	70.4516	100.097
DDENMPNP_266839::hypothetical protein	0	0	0	0	0	0	32.1607	81.3504	8.6932	148.452	85.3767
BJAHOJPH_1493332::hypothetical protein	35.4584	55.7178	9.64962	56.1019	29.7016	0	31.9532	0	69.5456	30.1935	0
AEJPFAND_699293::50S ribosomal protein L20	2.59451	0	0	8.33197	0	0	31.9532	11.6215	30.4262	37.7419	64.7686
AEJPFAND_00904::30S ribosomal protein S2	2.45038	0	0	0.555465	0	0	31.9532	8.71612	65.199	60.3871	79.4887
AEJPFAND_742244::Photosystem I reaction center subunit II	0	0	0	0	0	0	31.9532	5.81074	26.0796	5.03226	5.88805
AEJPFAND_1056138::hypothetical protein	19.4589	0	83.6301	26.1068	46.2025	164.146	31.7457	20.3376	17.3864	65.4193	58.8805
BGLBAGJI_567587::Photosystem II D2 protein	19.1706	43.9878	0	5.83238	0	6.69983	31.7457	34.8645	82.5854	7.54839	114.817
HANGEAPK_465088::hypothetical protein	17.2968	2.93252	11.2579	33.0502	13.2007	0	31.7457	26.1483	4.3466	12.5806	44.1604
AEJPFAND_04839::manualcheck_ Sec-independent protein translocase protein TatC _ Uncharacterized tatC-like protein ycf43	5.90973	8.79755	0	0.555465	0	0	31.7457	87.1612	30.4262	95.6129	76.5447
AEJPFAND_593181::hypothetical protein	4.90075	0	4.82481	6.38785	0	26.7993	31.7457	17.4322	13.0398	45.2903	47.1044
AEJPFAND_232617::ATP synthase subunit beta*	2.73865	0	0	4.72145	0	23.4494	31.7457	34.8645	47.8126	32.7097	38.2723
AEJPFAND_141176::manualcheck_ ATP synthase subunit beta _ ATP synthase subunit beta, chloroplastic _ 3.A.2 protons {22298068 CHR 524306..525754 atpB F0F1 ATP synthase subunit beta [Thermosynechococcus elongatus BP-1]}	0.864838	0	0	0.555465	0	0	31.7457	171.417	86.932	35.2258	135.425
AEJPFAND_139431::Cytochrome b6	0.576559	0	0	0	0	0	31.7457	31.9591	117.358	93.0968	82.4327
AEJPFAND_359499::hypothetical protein	36.6115	20.5276	3.21654	38.0493	69.3037	63.6484	31.5382	23.243	0	12.5806	44.1604
AEJPFAND_1230333::hypothetical protein	26.9541	26.3927	49.8564	56.1019	13.2007	53.5986	31.5382	0	8.6932	27.6774	17.6642
AEJPFAND_118648::manualcheck_ ATP synthase subunit alpha _ ATP synthase subunit alpha, chloroplastic _ 3.A.2 protons {56751186 CHR 1288487..1290004 atpA F0F1 ATP synthase subunit alpha [Synechococcus elongatus PCC 6301]}	6.34215	2.93252	17.691	2.77732	23.1012	10.0497	31.5382	52.2967	26.0796	0	2.94403
AEJPFAND_1114486::Photosystem II D2 protein*	5.04489	8.79755	0	4.16599	3.30018	3.34992	31.5382	46.486	60.8524	50.3226	67.7126
AEJPFAND_227016::manualcheck_ ATP synthase subunit b _ ATP synthase subunit b, chloroplastic	1.15312	0	0	0.277732	0	0	31.5382	23.243	13.0398	40.2581	29.4403
AEJPFAND_1600400::manualcheck_ Ribulose bisphosphate carboxylase small chain, chromosomal _ Ribulose bisphosphate carboxylase small subunit	1.00898	8.79755	0	14.1644	3.30018	0	31.5382	11.6215	21.733	0	64.7686
BGLBAGJI_466046::hypothetical protein	91.0963	143.693	122.229	113.037	171.609	53.5986	31.3307	58.1074	47.8126	67.9355	17.6642
BGLBAGJI_746040::60 kDa chaperonin 5	70.6285	211.141	24.1241	62.4898	79.2043	23.4494	31.3307	46.486	95.6251	7.54839	2.94403
BGLBAGJI_772871::Ribulose bisphosphate carboxylase large chain, plasmid*	19.7471	0	16.0827	11.1093	19.8011	3.34992	31.3307	46.486	52.1592	52.8387	29.4403
HANGEAPK_357717::Photosystem II protein D1 2*	11.387	20.5276	8.04135	4.99918	0	0	31.3307	151.079	217.33	130.839	103.041
AEJPFAND_476892::manualcheck_ ATP synthase subunit a _ ATP synthase subunit a, chloroplastic _ 3.A.2 protons {22297973 CHR 427060..427818 atpI F0F1 ATP synthase subunit A [Thermosynechococcus elongatus BP-1]}	10.0898	0	0	13.3312	3.30018	6.69983	31.3307	14.5269	47.8126	45.2903	103.041
BGLBAGJI_122927::Photosystem I P700 chlorophyll a apoprotein A2*	7.35113	11.7301	4.82481	5.27692	26.4014	40.199	31.3307	84.2558	13.0398	0	64.7686
AEJPFAND_447356::Photosystem I P700 chlorophyll a apoprotein A1*	2.30624	0	0	2.77732	9.90053	6.69983	31.3307	37.7698	26.0796	20.129	100.097
AEJPFAND_265420::Photosystem II D2 protein	1.58554	0	0	0	26.4014	36.8491	31.3307	29.0537	8.6932	40.2581	206.082
AEJPFAND_07239::Protein PsbN	0.288279	0	0	0	0	0	31.3307	0	4.3466	0	8.83208
AEJPFAND_286714::manualcheck_ ATP synthase subunit b _ ATP synthase subunit b, chloroplastic	0	0	0	0	0	0	31.3307	95.8773	21.733	5.03226	20.6082
DDENMPNP_604521::manualcheck_ ATP synthase subunit b _ ATP synthase subunit b, chloroplastic	0	0	0	1.11093	0	0	31.3307	37.7698	34.7728	37.7419	20.6082
BGLBAGJI_1117213::hypothetical protein	53.0434	55.7178	62.7225	56.1019	59.4032	120.597	31.1233	31.9591	0	37.7419	256.13
BGLBAGJI_256433::manualcheck_ ATP synthase subunit b _ ATP synthase subunit b, chloroplastic	2.1621	11.7301	0	1.94413	0	0	31.1233	11.6215	0	72.9677	58.8805
AEJPFAND_85849::Cytochrome c-550	0.864838	0	0	0.277732	0	0	31.1233	20.3376	13.0398	0	26.4962
AEJPFAND_1355563::ATP synthase subunit c*	0.720699	0	0	1.94413	0	0	31.1233	61.0128	47.8126	2.51613	11.7761
DDENMPNP_130914::Phenylalanine--tRNA ligase beta subunit*	0.14414	0	0	0	0	0	31.1233	11.6215	0	12.5806	2.94403
AEJPFAND_1178994::hypothetical protein	24.9362	41.0552	27.3406	24.7182	3.30018	43.5489	30.9158	2.90537	17.3864	27.6774	41.2164
BJAHOJPH_591516::hypothetical protein	15.9995	0	3.21654	31.3838	0	0	30.9158	37.7698	0	85.5484	8.83208
AEJPFAND_22368::50S ribosomal protein L6	2.73865	0	0	1.11093	3.30018	0	30.9158	31.9591	78.2388	15.0968	58.8805
BGLBAGJI_03226::manualcheck_ ATP synthase subunit delta _ ATP synthase subunit delta, chloroplastic	0	0	0	0	0	0	30.9158	11.6215	0	55.3548	14.7201
DDENMPNP_545567:: Calmodulin *	18.594	17.5951	9.64962	21.1077	16.5009	23.4494	30.7083	0	8.6932	22.6452	58.8805
BGLBAGJI_1027759::manualcheck_ Ribulose bisphosphate carboxylase small chain, chromosomal _ Ribulose bisphosphate carboxylase small subunit	5.76559	0	1.60827	5.55465	0	13.3997	30.7083	139.458	21.733	25.1613	50.0484
AEJPFAND_21170::50S ribosomal protein L13	1.87382	0	0	1.38866	0	0	30.7083	2.90537	34.7728	10.0645	70.6566
AEJPFAND_07183::Translation initiation factor IF-3	0.14414	0	0	1.11093	0	0	30.7083	31.9591	34.7728	57.871	55.9365
BGLBAGJI_1509741::hypothetical protein	0	0	20.9075	0	0	0	30.7083	0	0	60.3871	0
AEJPFAND_19303::manualcheck_ ATP synthase subunit beta _ ATP synthase subunit beta, chloroplastic _ 3.A.2 protons {75908515 CHR 2855669..2857117 - F0F1 ATP synthase subunit beta [Anabaena variabilis ATCC 29413]}	5.18903	2.93252	0	4.99918	0	0	30.5008	87.1612	52.1592	30.1935	88.3208
AEJPFAND_181901::Photosystem II D2 protein	0.14414	0	0	5.27692	13.2007	20.0995	30.5008	2.90537	39.1194	5.03226	85.3767
AEJPFAND_1258104::hypothetical protein	14.414	2.93252	20.9075	25.8291	0	53.5986	30.2933	0	0	0	11.7761
DDENMPNP_06778::Photosystem I P700 chlorophyll a apoprotein A2	11.8195	17.5951	0	5.83238	19.8011	53.5986	30.2933	66.8236	47.8126	35.2258	91.2648
AEJPFAND_1223291::ATP synthase subunit alpha*	4.75661	5.86503	3.21654	5.27692	0	13.3997	30.2933	46.486	52.1592	17.6129	50.0484
AEJPFAND_362642::Translation initiation factor IF-3	3.74763	11.7301	0	15.553	16.5009	53.5986	30.2933	5.81074	34.7728	27.6774	70.6566
AEJPFAND_621160::manualcheck_ ATP synthase subunit b _ ATP synthase subunit b, chloroplastic	1.72968	0	0	3.33279	0	0	30.2933	31.9591	4.3466	50.3226	117.761
AEJPFAND_628086::hypothetical protein	0	0	0	0	0	0	30.2933	0	34.7728	30.1935	58.8805
BGLBAGJI_175782::Photosystem I P700 chlorophyll a apoprotein A1	7.06285	0	1.60827	1.38866	0	53.5986	30.0858	43.5806	52.1592	17.6129	64.7686
AEJPFAND_08928::30S ribosomal protein S16	2.88279	0	0	2.49959	0	0	30.0858	55.2021	8.6932	2.51613	91.2648
AEJPFAND_117561::manualcheck_ Magnesium-chelatase 38 kDa subunit _ Magnesium-chelatase subunit ChlI	1.4414	0	0	0	0	60.2985	30.0858	0	8.6932	0	26.4962
HANGEAPK_788604::hypothetical protein	35.026	105.571	14.4744	36.9384	66.0036	0	29.8783	26.1483	60.8524	7.54839	14.7201
AEJPFAND_04450::hypothetical protein	7.63941	11.7301	0	9.16517	0	10.0497	29.8783	58.1074	56.5058	30.1935	41.2164
AEJPFAND_05292::manualcheck_ ATP synthase subunit a _ ATP synthase subunit a, chloroplastic _ 3.A.2 protons {22297973 CHR 427060..427818 atpI F0F1 ATP synthase subunit A [Thermosynechococcus elongatus BP-1]}	4.75661	23.4601	0	3.05506	9.90053	0	29.8783	43.5806	56.5058	12.5806	94.2088
AEJPFAND_05321::manualcheck_ ATP synthase subunit alpha _ ATP synthase subunit alpha, chloroplastic _ 3.A.2 protons {16329327 CHR 173014..174525 atpA F0F1 ATP synthase subunit alpha [Synechocystis sp. PCC 6803]}	2.73865	2.93252	0	3.61052	0	0	29.8783	46.486	43.466	7.54839	79.4887
BGLBAGJI_146162::Photosystem I P700 chlorophyll a apoprotein A2	1.72968	2.93252	0	1.66639	0	0	29.8783	58.1074	34.7728	123.29	144.257
AEJPFAND_307232::manualcheck_ ATP synthase subunit a _ ATP synthase subunit a, chloroplastic _ 3.A.2 protons {22297973 CHR 427060..427818 atpI F0F1 ATP synthase subunit A [Thermosynechococcus elongatus BP-1]}	1.4414	0	0	3.05506	0	0	29.8783	55.2021	8.6932	27.6774	161.921
AEJPFAND_08931::50S ribosomal protein L19	0.14414	0	0	0.277732	0	0	29.8783	2.90537	13.0398	52.8387	23.5522
AEJPFAND_1024303::Photosystem I iron-sulfur center	0	0	0	0	0	0	29.8783	0	0	0	2.94403
AEJPFAND_40371::manualcheck_ NADH-quinone oxidoreductase subunit H _ NADH-ubiquinone oxidoreductase chain 1	0	0	0	0	0	0	29.8783	5.81074	8.6932	27.6774	14.7201
AEJPFAND_1325178::hypothetical protein	48.7192	38.1227	45.0316	38.0493	0	53.5986	29.6708	46.486	4.3466	37.7419	82.4327
AEJPFAND_1574086::hypothetical protein	40.3591	43.9878	28.9489	19.1635	6.60036	30.1492	29.6708	23.243	4.3466	78	55.9365
AEJPFAND_534865:: Histone H4 *	12.2519	0	62.7225	54.1578	85.8046	0	29.6708	31.9591	60.8524	0	164.865
AEJPFAND_168099::manualcheck_ ATP synthase subunit beta _ ATP synthase subunit beta, chloroplastic _ 3.A.2 protons {75908515 CHR 2855669..2857117 - F0F1 ATP synthase subunit beta [Anabaena variabilis ATCC 29413]}	2.1621	2.93252	0	2.49959	13.2007	50.2487	29.6708	23.243	69.5456	113.226	50.0484
AEJPFAND_107816::Photosystem I assembly protein Ycf4	0	0	0	0	0	0	29.6708	34.8645	43.466	78	29.4403
BGLBAGJI_1414643::hypothetical protein	10.2339	0	0	13.8866	6.60036	20.0995	29.4633	37.7698	30.4262	22.6452	67.7126
BGLBAGJI_970218::Ribulose bisphosphate carboxylase large chain*	8.64838	26.3927	0	14.7198	9.90053	23.4494	29.4633	17.4322	147.784	25.1613	35.3283
BGLBAGJI_771227::hypothetical protein	57.0793	140.761	86.8466	58.0461	52.8028	204.345	29.2559	66.8236	56.5058	35.2258	76.5447
AEJPFAND_563449::hypothetical protein	46.7013	79.178	279.839	40.8267	42.9023	50.2487	29.2559	14.5269	26.0796	12.5806	26.4962
BGLBAGJI_865008::manualcheck_ Ribulose bisphosphate carboxylase small chain, chromosomal _ Ribulose bisphosphate carboxylase small subunit	26.9541	5.86503	32.1654	11.1093	3.30018	20.0995	29.2559	0	13.0398	2.51613	32.3843
AEJPFAND_794938::hypothetical protein	25.3686	11.7301	28.9489	33.3279	23.1012	33.4992	29.2559	23.243	4.3466	5.03226	17.6642
HANGEAPK_937152::hypothetical protein	22.3417	2.93252	12.8662	14.4421	0	16.7496	29.2559	52.2967	0	15.0968	41.2164
AEJPFAND_149737::DNA-directed RNA polymerase subunit beta'	19.603	8.79755	30.5571	30.8283	16.5009	87.0978	29.2559	14.5269	8.6932	0	8.83208
AEJPFAND_496238::Photosystem I P700 chlorophyll a apoprotein A2	9.51322	0	1.60827	6.66558	0	13.3997	29.2559	66.8236	73.8922	88.0645	41.2164
BGLBAGJI_370315::Photosystem II CP43 reaction center protein	6.91871	0	0	4.16599	0	3.34992	29.2559	63.9182	134.745	85.5484	67.7126
AEJPFAND_80733::hypothetical protein	2.1621	0	0	2.22186	19.8011	6.69983	29.2559	46.486	8.6932	42.7742	47.1044
AEJPFAND_601057::Translation initiation factor IF-1*	49.1516	41.0552	17.691	54.7133	69.3037	3.34992	29.0484	20.3376	65.199	5.03226	14.7201
AEJPFAND_843197::manualcheck_ Ribulose bisphosphate carboxylase small chain, chromosomal _ Ribulose bisphosphate carboxylase small subunit	17.0085	8.79755	40.2068	5.55465	0	0	29.0484	40.6752	43.466	20.129	111.873
AEJPFAND_470762::60 kDa chaperonin	10.8105	32.2577	6.43308	18.3303	33.0018	23.4494	28.8409	40.6752	108.665	32.7097	41.2164
DDENMPNP_141082::Photosystem II CP47 reaction center protein	7.63941	0	0	6.11011	9.90053	0	28.8409	66.8236	34.7728	27.6774	8.83208
AEJPFAND_156579::Photosystem II CP43 reaction center protein*	5.76559	8.79755	0	3.61052	0	6.69983	28.8409	29.0537	86.932	35.2258	70.6566
AEJPFAND_15268::ATP-dependent Clp protease ATP-binding subunit ClpC	3.31521	5.86503	0	3.05506	0	0	28.8409	8.71612	26.0796	57.871	35.3283
AEJPFAND_204615::hypothetical protein	1.29726	0	0	4.16599	6.60036	0	28.8409	0	0	0	23.5522
DDENMPNP_604522::manualcheck_ ATP synthase subunit delta _ ATP synthase subunit delta, chloroplastic	0	0	0	0	0	0	28.8409	72.6343	13.0398	32.7097	11.7761
AEJPFAND_959878::manualcheck_ Tubulin-like protein CetZ _ Tubulin beta chain	52.4669	46.9203	90.0631	51.6582	59.4032	13.3997	28.6334	20.3376	4.3466	32.7097	85.3767
BJAHOJPH_587787::hypothetical protein	14.1257	14.6626	45.0316	26.1068	16.5009	23.4494	28.6334	26.1483	13.0398	27.6774	29.4403
AEJPFAND_1475933:: Histone H4 *	13.6933	26.3927	3.21654	24.1627	39.6021	20.0995	28.6334	66.8236	17.3864	0	58.8805
AEJPFAND_22369::30S ribosomal protein S8	2.1621	0	0	3.33279	0	0	28.6334	29.0537	47.8126	40.2581	50.0484
AEJPFAND_393330::manualcheck_ Elongation factor Tu _ Elongation factor Tu, chloroplastic	1.15312	0	0	0	0	6.69983	28.6334	116.215	30.4262	113.226	5.88805
AEJPFAND_07262::manualcheck_ Magnesium-chelatase 38 kDa subunit _ Magnesium-chelatase subunit ChlI	0.14414	0	0	0	0	0	28.6334	2.90537	30.4262	0	58.8805
BGLBAGJI_955508::hypothetical protein	0	0	4.82481	0	0	0	28.6334	49.3913	0	25.1613	0
BJAHOJPH_708172::hypothetical protein	83.7452	114.368	9.64962	79.4315	231.012	50.2487	28.4259	0	52.1592	40.2581	11.7761
BGLBAGJI_1353357::Bacterial actin-related protein*	18.594	26.3927	14.4744	23.885	9.90053	10.0497	28.4259	5.81074	4.3466	7.54839	58.8805
AEJPFAND_483332::Protein translocase subunit SecY	7.92768	14.6626	6.43308	19.9967	59.4032	13.3997	28.4259	37.7698	69.5456	118.258	32.3843
AEJPFAND_1299202::Translation initiation factor IF-3	4.90075	11.7301	0	11.1093	9.90053	0	28.4259	37.7698	30.4262	27.6774	29.4403
AEJPFAND_22353::50S ribosomal protein L11	1.15312	0	0	3.05506	0	0	28.4259	17.4322	91.2786	62.9032	88.3208
AEJPFAND_700797::manualcheck_ ATP synthase subunit b' _ ATP synthase subunit b', chloroplastic	1.00898	2.93252	0	1.94413	19.8011	0	28.4259	37.7698	52.1592	37.7419	8.83208
AEJPFAND_1041022::hypothetical protein	0	0	0	0	0	0	28.4259	31.9591	0	25.1613	5.88805
AEJPFAND_95801::Photosystem I reaction center subunit III	0	0	0	0	0	0	28.4259	20.3376	4.3466	2.51613	76.5447
BGLBAGJI_686437::hypothetical protein	0	0	17.691	2.22186	0	0	28.4259	0	0	2.51613	0
GAKNMICK_414883::hypothetical protein	22.0534	14.6626	0	38.6048	6.60036	10.0497	28.2184	66.8236	13.0398	161.032	52.9925
BGLBAGJI_351368::Photosystem I P700 chlorophyll a apoprotein A2	19.4589	14.6626	1.60827	14.9976	0	33.4992	28.2184	20.3376	65.199	22.6452	20.6082
AEJPFAND_243793::DNA-directed RNA polymerase subunit beta'	7.20699	0	0	13.3312	9.90053	0	28.2184	8.71612	47.8126	95.6129	38.2723
AEJPFAND_932574::Photosystem I P700 chlorophyll a apoprotein A2*	3.74763	2.93252	0	0.555465	0	0	28.2184	31.9591	30.4262	27.6774	26.4962
AEJPFAND_175699::ATP synthase subunit alpha	0	0	0	3.88825	0	0	28.2184	2.90537	26.0796	0	44.1604
AEJPFAND_459580::Magnesium-chelatase 38 kDa subunit*	0	0	0	0	0	0	28.2184	49.3913	13.0398	40.2581	0
BGLBAGJI_34912::Photosystem I reaction center subunit III	0	0	0	0	0	0	28.2184	34.8645	0	78	35.3283
AEJPFAND_1734360::hypothetical protein	14.9905	49.8528	0	32.217	19.8011	87.0978	28.0109	75.5397	39.1194	7.54839	17.6642
AEJPFAND_04387::Cytochrome b559 subunit alpha	1.29726	8.79755	0	0	0	0	28.0109	14.5269	117.358	40.2581	182.53
BGLBAGJI_130050::Photosystem II CP47 reaction center protein	0.720699	0	0	3.61052	0	0	28.0109	55.2021	113.012	93.0968	8.83208
BGLBAGJI_1415252::hypothetical protein	0	0	1.60827	0.277732	0	0	28.0109	29.0537	4.3466	2.51613	0
BGLBAGJI_592713::hypothetical protein	140.969	102.638	25.7323	316.337	415.822	66.9983	27.8034	81.3504	39.1194	100.645	0
AEJPFAND_555270::hypothetical protein	51.4579	23.4601	136.703	40.8267	39.6021	30.1492	27.8034	8.71612	47.8126	2.51613	17.6642
BGLBAGJI_1688004::hypothetical protein	32.1432	17.5951	6.43308	11.1093	46.2025	0	27.8034	23.243	13.0398	17.6129	23.5522
AEJPFAND_65324::Photosystem II CP47 reaction center protein	2.59451	0	0	2.49959	0	60.2985	27.8034	43.5806	108.665	27.6774	52.9925
AEJPFAND_1555158::manualcheck_ Sec-independent protein translocase protein TatC _ Uncharacterized tatC-like protein ycf43	1.00898	0	0	2.49959	0	0	27.8034	26.1483	69.5456	42.7742	29.4403
AEJPFAND_06284::DNA-directed RNA polymerase subunit beta'	0	0	0	0.277732	0	0	27.8034	5.81074	34.7728	15.0968	2.94403
AEJPFAND_726578::ATP synthase subunit a*	0	0	0	0	0	0	27.8034	2.90537	0	30.1935	11.7761
BJAHOJPH_967941::Peptidoglycan-associated lipoprotein*	102.051	105.571	0	100.261	128.707	20.0995	27.596	58.1074	39.1194	85.5484	0
AEJPFAND_572775::D-xylose-binding periplasmic protein*	36.1791	55.7178	22.5158	40.5489	13.2007	3.34992	27.596	20.3376	30.4262	0	0
AEJPFAND_450119::hypothetical protein	36.0349	70.3804	3.21654	190.524	62.7034	16.7496	27.596	49.3913	13.0398	17.6129	32.3843
AEJPFAND_362640::50S ribosomal protein L20	7.49527	0	0	32.4947	26.4014	30.1492	27.596	0	65.199	62.9032	55.9365
AEJPFAND_353422::manualcheck_ ATP synthase subunit b _ ATP synthase subunit b, chloroplastic	1.4414	2.93252	0	1.66639	0	0	27.596	8.71612	65.199	10.0645	14.7201
AEJPFAND_103451::manualcheck_ Magnesium-chelatase 38 kDa subunit _ Magnesium-chelatase subunit ChlI	0	2.93252	0	0	0	0	27.596	34.8645	17.3864	27.6774	150.145
BJAHOJPH_181098::NAD(P)H-quinone oxidoreductase subunit 2, chloroplastic*	0	0	0	0.277732	0	0	27.596	8.71612	0	50.3226	2.94403
BGLBAGJI_1283862::hypothetical protein	43.8185	11.7301	69.1556	40.5489	42.9023	127.297	27.3885	2.90537	26.0796	20.129	35.3283
AEJPFAND_1330618::Elongation factor Tu*	28.2514	8.79755	35.3819	40.8267	13.2007	70.3482	27.3885	46.486	34.7728	22.6452	32.3843
BGLBAGJI_767405::hypothetical protein	3.89177	11.7301	0	14.4421	0	6.69983	27.3885	29.0537	4.3466	55.3548	14.7201
BGLBAGJI_395734::Photosystem I P700 chlorophyll a apoprotein A1	3.17107	0	0	2.49959	3.30018	3.34992	27.3885	0	139.091	42.7742	61.8245
AEJPFAND_23313::Cytochrome f	0.576559	0	0	1.11093	6.60036	20.0995	27.3885	2.90537	17.3864	0	17.6642
BGLBAGJI_185332::Photosystem I P700 chlorophyll a apoprotein A2	0.288279	0	0	2.49959	0	0	27.3885	17.4322	82.5854	88.0645	23.5522
BJAHOJPH_771832::hypothetical protein	25.0803	14.6626	0	28.8842	16.5009	10.0497	27.181	0	4.3466	0	0
AEJPFAND_1162118::hypothetical protein	15.7112	231.669	504.997	25.2736	59.4032	475.688	27.181	322.496	330.341	168.581	1183.5
BGLBAGJI_190776::hypothetical protein	10.9546	2.93252	36.9902	22.7741	36.302	53.5986	27.181	0	17.3864	2.51613	58.8805
AEJPFAND_1021857::Cytochrome c oxidase subunit 2*	8.3601	0	16.0827	3.61052	0	0	27.181	0	130.398	10.0645	41.2164
BGLBAGJI_13473::manualcheck_ Elongation factor Tu _ Elongation factor Tu, chloroplastic	5.47731	20.5276	0	0.277732	0	0	27.181	34.8645	108.665	27.6774	32.3843
AEJPFAND_272641::hypothetical protein	3.45935	0	0	5.55465	0	0	27.181	17.4322	21.733	25.1613	14.7201
AEJPFAND_22362::30S ribosomal protein S13	2.01796	0	0	1.11093	0	0	27.181	84.2558	30.4262	5.03226	138.369
AEJPFAND_299964::manualcheck_ Magnesium-chelatase 38 kDa subunit _ Magnesium-chelatase subunit ChlI	0.14414	0	0	0	0	0	27.181	72.6343	56.5058	93.0968	14.7201
BJAHOJPH_181099::ATP synthase subunit a*	0	0	0	0	0	0	27.181	0	0	22.6452	0
BGLBAGJI_1106646::hypothetical protein	86.1956	240.466	36.9902	76.3764	217.812	194.295	26.9735	34.8645	60.8524	72.9677	32.3843
AEJPFAND_569204::30S ribosomal protein S1	10.8105	41.0552	0	27.4955	3.30018	20.0995	26.9735	23.243	39.1194	42.7742	47.1044
AEJPFAND_249297::50S ribosomal protein L1	6.19801	2.93252	4.82481	10.5538	0	16.7496	26.9735	46.486	52.1592	42.7742	2.94403
AEJPFAND_70456::Photosystem I P700 chlorophyll a apoprotein A1	2.59451	0	0	1.11093	0	0	26.9735	8.71612	69.5456	7.54839	8.83208
AEJPFAND_431078::Cytochrome c oxidase subunit 1	1.29726	14.6626	0	1.66639	0	0	26.9735	14.5269	78.2388	25.1613	105.985
AEJPFAND_87934::Photosystem I P700 chlorophyll a apoprotein A1	1.15312	0	0	0.833197	0	16.7496	26.9735	29.0537	60.8524	67.9355	14.7201
BGLBAGJI_761822::manualcheck_ ATP synthase subunit b _ ATP synthase subunit b, chloroplastic	1.00898	0	0	0	0	0	26.9735	0	34.7728	27.6774	20.6082
AEJPFAND_18653::50S ribosomal protein L16	0.288279	2.93252	0	1.38866	0	0	26.9735	14.5269	43.466	35.2258	79.4887
BGLBAGJI_699717::Ribulose bisphosphate carboxylase large chain, plasmid	22.1975	20.5276	33.7737	4.99918	3.30018	10.0497	26.766	63.9182	86.932	100.645	82.4327
AEJPFAND_340330:: Histone H3 *	9.8015	5.86503	11.2579	20.8299	16.5009	107.197	26.766	2.90537	47.8126	30.1935	173.697
BJAHOJPH_1397591::Photosystem I P700 chlorophyll a apoprotein A1*	8.93666	11.7301	0	4.16599	6.60036	0	26.766	23.243	60.8524	95.6129	41.2164
AEJPFAND_271849::manualcheck_ ATP synthase subunit beta _ ATP synthase subunit beta, chloroplastic _ 3.A.2 protons {22298068 CHR 524306..525754 atpB F0F1 ATP synthase subunit beta [Thermosynechococcus elongatus BP-1]}	8.79252	8.79755	16.0827	3.88825	3.30018	20.0995	26.766	31.9591	26.0796	17.6129	35.3283
HANGEAPK_652619::hypothetical protein	2.45038	2.93252	0	4.16599	0	23.4494	26.766	14.5269	13.0398	0	156.033
AEJPFAND_1036056::Photosystem II CP43 reaction center protein*	0.14414	0	0	1.94413	13.2007	0	26.766	5.81074	26.0796	20.129	35.3283
AEJPFAND_97241:: Uncharacterized protein ycf35 *	0	0	0	0	0	0	26.766	34.8645	65.199	15.0968	11.7761
BGLBAGJI_963332::hypothetical protein	98.8798	11.7301	57.8977	142.754	69.3037	20.0995	26.5585	31.9591	30.4262	0	23.5522
HANGEAPK_590792::hypothetical protein	48.1427	38.1227	1.60827	136.089	42.9023	16.7496	26.5585	14.5269	17.3864	10.0645	8.83208
AEJPFAND_173541::30S ribosomal protein S1	35.6025	14.6626	1.60827	21.3854	33.0018	40.199	26.5585	26.1483	73.8922	15.0968	29.4403
BGLBAGJI_453017::hypothetical protein	32.4314	8.79755	0	40.2712	59.4032	0	26.5585	40.6752	43.466	5.03226	11.7761
BJAHOJPH_1174747::hypothetical protein	26.2334	20.5276	0	30.5506	3.30018	0	26.5585	0	26.0796	27.6774	26.4962
BGLBAGJI_438737::Vitamin B12 transporter BtuB*	20.7561	20.5276	49.8564	33.0502	46.2025	90.4477	26.5585	11.6215	13.0398	90.5806	38.2723
AEJPFAND_251936::Ribulose bisphosphate carboxylase large chain	8.79252	2.93252	0	3.33279	0	0	26.5585	37.7698	60.8524	27.6774	64.7686
AEJPFAND_563037::50S ribosomal protein L20	2.88279	0	0	11.6648	0	13.3997	26.5585	17.4322	39.1194	12.5806	41.2164
AEJPFAND_493631::Cytochrome f	2.73865	11.7301	0	2.77732	0	0	26.5585	31.9591	43.466	78	41.2164
BJAHOJPH_633036::hypothetical protein	84.61	82.1105	56.2895	146.643	168.309	60.2985	26.351	37.7698	39.1194	0	5.88805
AEJPFAND_39744::NAD(P)H-quinone oxidoreductase subunit I, chloroplastic*	26.0893	17.5951	19.2992	49.4364	13.2007	60.2985	26.351	0	21.733	0	5.88805
GAKNMICK_1379760::hypothetical protein	17.7292	0	27.3406	40.8267	6.60036	0	26.351	0	17.3864	15.0968	2.94403
BGLBAGJI_736855::Ribulose bisphosphate carboxylase large chain, plasmid*	9.36908	5.86503	14.4744	4.72145	3.30018	13.3997	26.351	34.8645	30.4262	20.129	61.8245
BGLBAGJI_590661::Photosystem II CP47 reaction center protein*	5.47731	23.4601	3.21654	0.277732	0	0	26.351	61.0128	117.358	10.0645	47.1044
BGLBAGJI_159061::manualcheck_ ATP synthase subunit a _ ATP synthase subunit a, chloroplastic _ 3.A.2 protons {75908830 CHR 3237135..3237890 - F0F1 ATP synthase subunit A [Anabaena variabilis ATCC 29413]}	2.45038	0	0	1.66639	0	3.34992	26.351	0	30.4262	60.3871	11.7761
AEJPFAND_19322::manualcheck_ ATP synthase subunit b' _ ATP synthase subunit b', chloroplastic	2.01796	0	6.43308	2.22186	0	0	26.351	0	26.0796	45.2903	23.5522
AEJPFAND_05255::Photosystem II reaction center protein H	1.72968	0	0	2.22186	0	0	26.351	58.1074	82.5854	62.9032	132.481
AEJPFAND_40392::Cytochrome c oxidase subunit 3*	0.432419	0	0	0	0	0	26.351	34.8645	17.3864	2.51613	29.4403
AEJPFAND_134873::hypothetical protein	242.299	463.338	0	42.2153	132.007	10.0497	26.1435	0	156.478	37.7419	250.242
BJAHOJPH_120166::hypothetical protein	36.4673	41.0552	25.7323	39.438	26.4014	0	26.1435	0	21.733	32.7097	5.88805
AEJPFAND_69467::hypothetical protein	11.387	14.6626	4.82481	24.9959	42.9023	3.34992	26.1435	23.243	8.6932	47.8064	120.705
AEJPFAND_145772::Photosystem II CP43 reaction center protein	4.61247	0	16.0827	4.99918	0	0	26.1435	34.8645	30.4262	65.4193	44.1604
AEJPFAND_91329::hypothetical protein	3.31521	0	0	5.55465	0	23.4494	26.1435	31.9591	8.6932	32.7097	35.3283
AEJPFAND_1082037::manualcheck_ Magnesium-chelatase 38 kDa subunit _ Magnesium-chelatase subunit ChlI	2.01796	0	0	1.94413	3.30018	0	26.1435	8.71612	56.5058	0	38.2723
AEJPFAND_1098152::Cytochrome b6-f complex subunit 4	0.14414	0	0	0.555465	0	0	26.1435	20.3376	82.5854	55.3548	82.4327
AEJPFAND_07224::Cytochrome c-550	0	0	0	0	0	0	26.1435	95.8773	34.7728	0	41.2164
GAKNMICK_53256::hypothetical protein	157.977	738.994	246.065	0	0	512.537	25.936	75.5397	156.478	128.323	0
AEJPFAND_794148::hypothetical protein	40.3591	5.86503	0	71.3772	69.3037	0	25.936	58.1074	26.0796	0	0
AEJPFAND_107490::Ferredoxin-type protein NapF*	12.8284	0	0	28.6064	42.9023	63.6484	25.936	29.0537	0	0	47.1044
AEJPFAND_04380::Photosystem I reaction center subunit III	1.72968	0	0	1.11093	0	0	25.936	55.2021	0	20.129	55.9365
BGLBAGJI_562304::manualcheck_ Ribulose bisphosphate carboxylase small chain, chromosomal _ Ribulose bisphosphate carboxylase small subunit	1.15312	0	0	0.833197	0	0	25.936	14.5269	69.5456	60.3871	2.94403
AEJPFAND_04451::hypothetical protein	0.576559	0	0	0	0	13.3997	25.936	5.81074	34.7728	20.129	55.9365
AEJPFAND_13160::Ferredoxin	0	0	0	0	0	0	25.936	0	34.7728	0	58.8805
AEJPFAND_1136232::manualcheck_ ATP synthase subunit b _ ATP synthase subunit b, chloroplastic	7.35113	2.93252	0	8.05424	13.2007	20.0995	25.7286	40.6752	4.3466	20.129	35.3283
AEJPFAND_1430377::hypothetical protein	6.19801	2.93252	30.5571	4.16599	3.30018	0	25.7286	0	39.1194	0	17.6642
AEJPFAND_117563::Cytochrome b6-f complex subunit 4	1.72968	0	0	1.11093	0	0	25.7286	20.3376	26.0796	15.0968	23.5522
AEJPFAND_1319640::tRNA (guanine-N(1)-)-methyltransferase	1.4414	0	0	7.49878	26.4014	26.7993	25.7286	0	52.1592	98.129	2.94403
AEJPFAND_44587::Photosystem II CP43 reaction center protein*	1.00898	0	0	3.33279	6.60036	0	25.7286	2.90537	21.733	0	23.5522
AEJPFAND_112668::50S ribosomal protein L7/L12	0	0	0	0.555465	0	0	25.7286	0	104.318	7.54839	58.8805
BGLBAGJI_435138::Ammonia monooxygenase alpha subunit	200.642	161.288	25.7323	158.585	168.309	10.0497	25.5211	43.5806	17.3864	0	17.6642
BGLBAGJI_1661815::hypothetical protein	38.7736	23.4601	86.8466	43.8817	85.8046	73.6981	25.5211	17.4322	39.1194	2.51613	52.9925
AEJPFAND_1373361::hypothetical protein	30.4135	46.9203	46.6398	53.8801	26.4014	40.199	25.5211	40.6752	39.1194	30.1935	29.4403
HANGEAPK_387052::hypothetical protein	16.8643	20.5276	0	18.6081	16.5009	36.8491	25.5211	26.1483	26.0796	5.03226	8.83208
BGLBAGJI_950068::hypothetical protein	2.88279	14.6626	28.9489	5.27692	0	20.0995	25.5211	75.5397	86.932	113.226	108.929
AEJPFAND_1098153::Cytochrome b6	1.87382	0	0	2.49959	0	0	25.5211	40.6752	17.3864	32.7097	61.8245
AEJPFAND_05264::Cytochrome b6	0.864838	0	0	3.33279	0	0	25.5211	5.81074	8.6932	0	61.8245
AEJPFAND_937436::ATP synthase subunit alpha*	0.864838	0	0	0.833197	0	23.4494	25.5211	43.5806	69.5456	0	50.0484
AEJPFAND_647063::hypothetical protein	56.6469	35.1902	6.43308	40.5489	33.0018	46.8988	25.3136	8.71612	34.7728	5.03226	5.88805
AEJPFAND_639209::Ribulose bisphosphate carboxylase large chain	4.75661	14.6626	11.2579	2.77732	16.5009	3.34992	25.3136	20.3376	60.8524	10.0645	94.2088
AEJPFAND_337356::manualcheck_ ATP synthase subunit a _ ATP synthase subunit a, chloroplastic _ 3.A.2 protons {22297973 CHR 427060..427818 atpI F0F1 ATP synthase subunit A [Thermosynechococcus elongatus BP-1]}	3.45935	5.86503	0	3.88825	0	0	25.3136	8.71612	30.4262	2.51613	55.9365
AEJPFAND_04392::Cytochrome b6-f complex subunit 4	0	0	0	0	0	0	25.3136	8.71612	4.3466	45.2903	58.8805
BGLBAGJI_1152514::hypothetical protein	24.0713	11.7301	9.64962	14.7198	19.8011	147.396	25.1061	11.6215	0	52.8387	73.6006
AEJPFAND_207040::manualcheck_ Ribulose bisphosphate carboxylase small chain, chromosomal _ Ribulose bisphosphate carboxylase small subunit	22.0534	2.93252	30.5571	4.99918	0	10.0497	25.1061	2.90537	56.5058	0	52.9925
AEJPFAND_107825::Photosystem II D2 protein	2.30624	0	0	1.66639	0	0	25.1061	14.5269	78.2388	12.5806	73.6006
AEJPFAND_70457::Photosystem I P700 chlorophyll a apoprotein A2	2.1621	0	0	0.833197	0	0	25.1061	8.71612	17.3864	2.51613	0
AEJPFAND_172830::50S ribosomal protein L14	0.720699	0	0	5.55465	0	0	25.1061	5.81074	0	0	35.3283
AEJPFAND_04622::Photosystem I reaction center subunit II	0.432419	0	0	0	0	3.34992	25.1061	20.3376	8.6932	17.6129	52.9925
AEJPFAND_181900::Photosystem II CP43 reaction center protein	0.432419	2.93252	1.60827	3.88825	0	0	25.1061	8.71612	26.0796	30.1935	38.2723
BJAHOJPH_181097::NAD(P)H-quinone oxidoreductase chain 4*	0	0	0	0	0	0	25.1061	0	0	10.0645	0
BJAHOJPH_636790:: Histone H4 *	35.4584	55.7178	8.04135	29.4396	52.8028	50.2487	24.8986	2.90537	17.3864	2.51613	64.7686
DDENMPNP_502214::manualcheck_ Bacterial actin-related protein _ Actin-7	22.1975	26.3927	32.1654	28.8842	52.8028	23.4494	24.8986	29.0537	4.3466	10.0645	61.8245
AEJPFAND_1504047::Ketol-acid reductoisomerase (NAD(+))*	9.65736	2.93252	6.43308	14.9976	6.60036	36.8491	24.8986	8.71612	13.0398	0	26.4962
AEJPFAND_111652::DNA-directed RNA polymerase subunit beta	6.91871	0	0	8.88744	0	0	24.8986	2.90537	26.0796	35.2258	35.3283
AEJPFAND_353424::manualcheck_ ATP synthase subunit alpha _ ATP synthase subunit alpha, chloroplastic _ 3.A.2 protons {56751186 CHR 1288487..1290004 atpA F0F1 ATP synthase subunit alpha [Synechococcus elongatus PCC 6301]}	3.45935	5.86503	3.21654	3.05506	9.90053	0	24.8986	20.3376	82.5854	70.4516	35.3283
AEJPFAND_04608::manualcheck_ ATP synthase subunit beta _ ATP synthase subunit beta, chloroplastic _ 3.A.2 protons {22298068 CHR 524306..525754 atpB F0F1 ATP synthase subunit beta [Thermosynechococcus elongatus BP-1]}	1.00898	0	0	2.22186	0	0	24.8986	84.2558	17.3864	15.0968	61.8245
AEJPFAND_206689::Photosystem I iron-sulfur center	0	0	0	0	0	13.3997	24.8986	2.90537	17.3864	0	5.88805
BGLBAGJI_174036::manualcheck_ ATP synthase subunit delta _ ATP synthase subunit delta, chloroplastic	0	0	0	0	0	0	24.8986	0	4.3466	7.54839	11.7761
BGLBAGJI_514121::hypothetical protein	0	0	4.82481	0.277732	0	0	24.8986	0	13.0398	5.03226	0
AEJPFAND_05288::manualcheck_ Ribulose bisphosphate carboxylase small chain, chromosomal _ Ribulose bisphosphate carboxylase small subunit	17.7292	11.7301	0	14.9976	3.30018	0	24.6911	58.1074	30.4262	90.5806	220.802
BGLBAGJI_99915::Cold shock-like protein CspLA	15.8554	5.86503	3.21654	24.9959	13.2007	0	24.6911	0	0	0	0
AEJPFAND_18930::Photosystem I P700 chlorophyll a apoprotein A2	1.58554	0	0	0.555465	0	0	24.6911	23.243	73.8922	40.2581	76.5447
AEJPFAND_07081::DNA-directed RNA polymerase subunit beta	1.00898	0	0	5.27692	0	0	24.6911	78.445	95.6251	17.6129	85.3767
AEJPFAND_07270::Photosystem II D2 protein	0.720699	0	0	1.11093	0	0	24.6911	0	82.5854	0	141.313
GAKNMICK_1482287::hypothetical protein	0	0	0	0	0	0	24.6911	0	0	45.2903	0
AEJPFAND_23327::manualcheck_ Ribulose bisphosphate carboxylase small chain, chromosomal _ Ribulose bisphosphate carboxylase small subunit	8.64838	26.3927	14.4744	3.33279	0	23.4494	24.4836	8.71612	60.8524	0	85.3767
AEJPFAND_678334::Photosystem II protein D1 2*	1.72968	0	0	1.11093	0	0	24.4836	11.6215	21.733	0	29.4403
BGLBAGJI_557561::30S ribosomal protein S19	0.432419	0	0	0.277732	0	0	24.4836	23.243	13.0398	0	35.3283
AEJPFAND_175883::50S ribosomal protein L6	0.14414	0	0	6.94331	0	0	24.4836	84.2558	4.3466	22.6452	32.3843
AEJPFAND_1657435::ATP synthase subunit c*	0	0	0	0	0	0	24.4836	0	0	0	8.83208
AEJPFAND_121188::Photosystem II D2 protein	2.1621	0	0	0.833197	0	0	24.2761	0	47.8126	30.1935	61.8245
AEJPFAND_293620::Elongation factor G	1.4414	0	0	6.66558	3.30018	0	24.2761	61.0128	47.8126	32.7097	76.5447
AEJPFAND_455640::manualcheck_ ATP synthase subunit a _ ATP synthase subunit a, chloroplastic _ 3.A.2 protons {22297973 CHR 427060..427818 atpI F0F1 ATP synthase subunit A [Thermosynechococcus elongatus BP-1]}	0.720699	0	0	2.49959	0	0	24.2761	52.2967	52.1592	98.129	64.7686
BGLBAGJI_324144::hypothetical protein	0.576559	0	0	0.833197	0	0	24.2761	14.5269	65.199	40.2581	14.7201
AEJPFAND_509263::Photosystem I assembly protein Ycf4	0.288279	0	0	0	0	0	24.2761	110.404	43.466	35.2258	11.7761
AEJPFAND_04624::Cytochrome b6-f complex subunit 4	0	0	0	0.833197	0	0	24.2761	8.71612	0	25.1613	50.0484
AEJPFAND_13175::Photosystem II CP47 reaction center protein	0	0	0	0	0	0	24.2761	66.8236	95.6251	80.5161	123.649
AEJPFAND_23505::putative protein YqeY*	0	0	0	0	0	0	24.2761	0	30.4262	7.54839	20.6082
AEJPFAND_84321::50S ribosomal protein L9	0	0	0	0.833197	0	0	24.2761	43.5806	17.3864	15.0968	8.83208
BJAHOJPH_182474::Methanol dehydrogenase [cytochrome c] subunit 1*	85.7631	73.3129	33.7737	142.754	39.6021	63.6484	24.0687	2.90537	43.466	27.6774	8.83208
BGLBAGJI_120078::Cold shock-like protein CspLA	7.92768	17.5951	0	23.3295	9.90053	6.69983	24.0687	5.81074	0	2.51613	2.94403
AEJPFAND_476894::manualcheck_ ATP synthase subunit b' _ ATP synthase subunit b', chloroplastic	6.34215	14.6626	0	9.16517	0	13.3997	24.0687	43.5806	8.6932	67.9355	58.8805
AEJPFAND_1121266::hypothetical protein	4.90075	17.5951	1.60827	39.7157	125.407	56.9486	24.0687	46.486	78.2388	42.7742	44.1604
BGLBAGJI_02737::Photosystem I P700 chlorophyll a apoprotein A2	2.59451	0	0	1.66639	0	0	24.0687	55.2021	56.5058	0	61.8245
AEJPFAND_1254155::30S ribosomal protein S11	2.45038	11.7301	0	7.22104	56.103	0	24.0687	11.6215	26.0796	5.03226	38.2723
BGLBAGJI_25522::manualcheck_ ATP synthase subunit alpha _ ATP synthase subunit alpha, chloroplastic _ 3.A.2 protons {16329327 CHR 173014..174525 atpA F0F1 ATP synthase subunit alpha [Synechocystis sp. PCC 6803]}	0.720699	0	0	2.22186	0	0	24.0687	26.1483	30.4262	22.6452	47.1044
BJAHOJPH_1733080::hypothetical protein	69.3312	117.301	201.034	40.2712	59.4032	103.847	23.8612	5.81074	26.0796	7.54839	38.2723
AEJPFAND_149173::Cytochrome f	7.78354	14.6626	0	8.88744	9.90053	0	23.8612	2.90537	0	85.5484	52.9925
BGLBAGJI_1141727::manualcheck_ Ribulose bisphosphate carboxylase small chain, chromosomal _ Ribulose bisphosphate carboxylase small subunit	4.90075	0	0	1.94413	0	0	23.8612	31.9591	34.7728	0	23.5522
AEJPFAND_138154::hypothetical protein	3.89177	8.79755	0	4.99918	6.60036	3.34992	23.8612	78.445	4.3466	50.3226	17.6642
AEJPFAND_05358::Photosystem I P700 chlorophyll a apoprotein A2	2.73865	0	0	0.555465	3.30018	0	23.8612	40.6752	30.4262	10.0645	79.4887
AEJPFAND_22364::50S ribosomal protein L15	2.01796	0	0	3.61052	0	0	23.8612	63.9182	86.932	10.0645	64.7686
AEJPFAND_102178::ATP synthase gamma chain	1.4414	0	0	0.277732	0	6.69983	23.8612	11.6215	21.733	20.129	8.83208
DDENMPNP_275798::50S ribosomal protein L14*	0.720699	0	0	0.277732	0	43.5489	23.8612	31.9591	4.3466	15.0968	0
AEJPFAND_06283::manualcheck_ 30S ribosomal protein S2 _ 30S ribosomal protein S2, chloroplastic	0	0	0	0	0	0	23.8612	20.3376	13.0398	100.645	5.88805
AEJPFAND_07223::manualcheck_ 50S ribosomal protein L19 _ 50S ribosomal protein L19, chloroplastic	0	0	0	0	0	0	23.8612	14.5269	0	20.129	5.88805
AEJPFAND_525374::hypothetical protein	0	0	0	0	0	0	23.8612	0	8.6932	0	41.2164
BJAHOJPH_772997::hypothetical protein	0	0	0	0	0	0	23.8612	26.1483	0	35.2258	0
BGLBAGJI_52685::hypothetical protein	31.2783	41.0552	11.2579	16.3862	62.7034	100.497	23.6537	23.243	4.3466	0	29.4403
AEJPFAND_09885::Cold shock-like protein CspG	23.3506	2.93252	0	42.2153	0	0	23.6537	37.7698	17.3864	0	5.88805
AEJPFAND_160335::DNA-directed RNA polymerase subunit beta*	15.2788	38.1227	8.04135	15.2753	56.103	10.0497	23.6537	14.5269	26.0796	25.1613	35.3283
AEJPFAND_173241::manualcheck_ ATP synthase subunit alpha _ ATP synthase subunit alpha, chloroplastic _ 3.A.2 protons {56751186 CHR 1288487..1290004 atpA F0F1 ATP synthase subunit alpha [Synechococcus elongatus PCC 6301]}	8.21596	0	0	4.44372	0	10.0497	23.6537	130.742	39.1194	60.3871	44.1604
AEJPFAND_1214090::manualcheck_ Bacterial actin-related protein _ Actin	7.78354	11.7301	6.43308	7.22104	19.8011	0	23.6537	29.0537	17.3864	12.5806	58.8805
AEJPFAND_19325::manualcheck_ ATP synthase subunit alpha _ ATP synthase subunit alpha, chloroplastic _ 3.A.2 protons {56751186 CHR 1288487..1290004 atpA F0F1 ATP synthase subunit alpha [Synechococcus elongatus PCC 6301]}	4.61247	0	1.60827	10.5538	29.7016	0	23.6537	5.81074	95.6251	0	58.8805
AEJPFAND_175885::30S ribosomal protein S5	0.864838	0	0	6.66558	0	0	23.6537	66.8236	69.5456	25.1613	97.1528
AEJPFAND_1001338::hypothetical protein	28.1072	35.1902	128.662	23.6073	0	157.446	23.4462	0	4.3466	27.6774	73.6006
BGLBAGJI_690768::Photosystem II protein D1 1*	5.90973	2.93252	0	1.38866	0	3.34992	23.4462	5.81074	43.466	32.7097	26.4962
AEJPFAND_313741::manualcheck_ Magnesium-chelatase 38 kDa subunit _ Magnesium-chelatase subunit ChlI	2.88279	0	0	0	0	0	23.4462	23.243	0	32.7097	32.3843
AEJPFAND_1577195::Protein translocase subunit SecY	1.87382	0	0	3.05506	6.60036	6.69983	23.4462	2.90537	43.466	30.1935	55.9365
AEJPFAND_06661::Photosystem II CP47 reaction center protein	0.720699	2.93252	1.60827	0.833197	0	0	23.4462	2.90537	30.4262	5.03226	120.705
AEJPFAND_01954::30S ribosomal protein S1*	0.432419	0	0	2.77732	0	0	23.4462	34.8645	8.6932	12.5806	103.041
AEJPFAND_494432::hypothetical protein	0	0	0	0.277732	0	0	23.4462	20.3376	8.6932	15.0968	17.6642
GAKNMICK_960576::hypothetical protein	0	0	0	0	0	0	23.4462	0	0	40.2581	0
AEJPFAND_1117251::Methanol dehydrogenase [cytochrome c] subunit 1*	51.602	108.503	30.5571	59.4347	62.7034	0	23.2387	17.4322	30.4262	25.1613	35.3283
BGLBAGJI_647226::hypothetical protein	50.0165	82.1105	0	45.8258	39.6021	0	23.2387	78.445	4.3466	0	0
GAKNMICK_1370733::Alpha-keto acid-binding periplasmic protein TakP*	48.4309	41.0552	62.7225	42.4931	85.8046	30.1492	23.2387	8.71612	4.3466	0	35.3283
BJAHOJPH_175235::hypothetical protein	42.5212	58.6503	135.095	71.655	66.0036	174.196	23.2387	55.2021	34.7728	22.6452	52.9925
AEJPFAND_410033::hypothetical protein	27.819	32.2577	85.2383	33.6056	9.90053	36.8491	23.2387	2.90537	91.2786	60.3871	2.94403
HANGEAPK_101572::Ferredoxin-type protein NapF*	24.5038	41.0552	9.64962	21.3854	39.6021	40.199	23.2387	29.0537	21.733	52.8387	44.1604
AEJPFAND_327460::manualcheck_ ATP synthase subunit alpha _ ATP synthase subunit alpha, chloroplastic _ 3.A.2 protons {56751186 CHR 1288487..1290004 atpA F0F1 ATP synthase subunit alpha [Synechococcus elongatus PCC 6301]}	1.87382	0	0	1.66639	0	0	23.2387	2.90537	34.7728	0	82.4327
BGLBAGJI_151966::50S ribosomal protein L2*	1.58554	0	0	3.33279	0	0	23.2387	5.81074	56.5058	20.129	0
AEJPFAND_168295::manualcheck_ Elongation factor Tu _ Elongation factor Tu, chloroplastic	0.864838	0	0	0.555465	0	0	23.2387	34.8645	21.733	22.6452	14.7201
AEJPFAND_52523::Photosystem II D2 protein	0.720699	0	0	0	0	0	23.2387	165.606	60.8524	75.4839	220.802
AEJPFAND_117555::Photosystem II reaction center protein H	0.576559	0	0	1.66639	0	20.0995	23.2387	66.8236	8.6932	5.03226	32.3843
AEJPFAND_683949::Cytochrome c oxidase subunit 3	0	0	0	0.277732	0	0	23.2387	5.81074	0	15.0968	8.83208
BGLBAGJI_220154::hypothetical protein	83.1686	49.8528	28.9489	109.427	82.5044	46.8988	23.0312	75.5397	26.0796	2.51613	20.6082
AEJPFAND_211188::DNA-directed RNA polymerase subunit beta'	31.5666	23.4601	27.3406	38.0493	0	3.34992	23.0312	0	13.0398	12.5806	5.88805
BGLBAGJI_31874::Photosystem II CP43 reaction center protein	9.8015	14.6626	0	5.83238	9.90053	0	23.0312	17.4322	21.733	15.0968	35.3283
AEJPFAND_1090845::30S ribosomal protein S3	4.18005	8.79755	0	5.27692	16.5009	3.34992	23.0312	8.71612	34.7728	27.6774	29.4403
BJAHOJPH_1114297::hypothetical protein	1.4414	0	0	3.33279	0	0	23.0312	23.243	60.8524	52.8387	32.3843
AEJPFAND_36616::50S ribosomal protein L13	1.29726	0	0	3.88825	0	0	23.0312	23.243	56.5058	83.0322	64.7686
BGLBAGJI_29784::hypothetical protein	0.432419	0	0	2.49959	13.2007	3.34992	23.0312	20.3376	47.8126	0	23.5522
BGLBAGJI_1667403::Superoxide dismutase [Mn]*	12.9726	17.5951	0	12.2202	9.90053	13.3997	22.8237	29.0537	0	0	32.3843
BGLBAGJI_02711::Photosystem II CP47 reaction center protein	1.87382	0	0	1.11093	0	3.34992	22.8237	0	26.0796	0	35.3283
AEJPFAND_62460::DNA-directed RNA polymerase subunit beta'	1.58554	0	1.60827	6.94331	16.5009	36.8491	22.8237	11.6215	34.7728	78	50.0484
AEJPFAND_674749::manualcheck_ NADH-quinone oxidoreductase subunit H _ NADH-ubiquinone oxidoreductase chain 1	1.58554	5.86503	0	1.94413	0	0	22.8237	14.5269	0	35.2258	11.7761
BGLBAGJI_379197::hypothetical protein	0	0	0	0	0	0	22.8237	5.81074	0	0	0
AEJPFAND_176617::hypothetical protein	50.1606	43.9878	27.3406	29.1619	59.4032	70.3482	22.6162	26.1483	17.3864	37.7419	58.8805
GAKNMICK_458736::hypothetical protein	25.2245	20.5276	14.4744	21.9409	0	6.69983	22.6162	31.9591	52.1592	22.6452	17.6642
AEJPFAND_247553::hypothetical protein	7.78354	0	3.21654	25.8291	9.90053	70.3482	22.6162	55.2021	8.6932	30.1935	8.83208
AEJPFAND_158649::Cold shock-like protein CspLA	6.34215	0	16.0827	8.88744	0	0	22.6162	29.0537	30.4262	0	52.9925
AEJPFAND_219046::Photosystem I P700 chlorophyll a apoprotein A2	2.01796	14.6626	0	5.83238	0	0	22.6162	72.6343	17.3864	7.54839	38.2723
AEJPFAND_21387::50S ribosomal protein L10	1.4414	2.93252	4.82481	3.33279	0	3.34992	22.6162	20.3376	30.4262	30.1935	17.6642
AEJPFAND_469880::manualcheck_ NADH-quinone oxidoreductase subunit H _ NADH-ubiquinone oxidoreductase chain 1	0.576559	0	0	1.38866	0	0	22.6162	0	4.3466	25.1613	70.6566
AEJPFAND_197104::Cytochrome c oxidase subunit 2*	0.14414	0	0	0	0	0	22.6162	20.3376	4.3466	10.0645	2.94403
BGLBAGJI_1399028::Photosystem II reaction center protein H	0.14414	0	0	0	0	0	22.6162	8.71612	39.1194	20.129	17.6642
BGLBAGJI_1794520::hypothetical protein	17.2968	5.86503	1.60827	45.5481	13.2007	0	22.4087	2.90537	13.0398	7.54839	2.94403
BGLBAGJI_1063217::hypothetical protein	10.8105	8.79755	22.5158	18.0526	0	10.0497	22.4087	11.6215	39.1194	12.5806	67.7126
AEJPFAND_293861::NADH-quinone oxidoreductase subunit H	5.76559	0	0	5.27692	0	16.7496	22.4087	49.3913	8.6932	52.8387	20.6082
AEJPFAND_625451::Photosystem II CP43 reaction center protein	4.03591	0	0	1.94413	19.8011	0	22.4087	72.6343	78.2388	12.5806	29.4403
AEJPFAND_149172::manualcheck_ Sec-independent protein translocase protein TatC _ Uncharacterized tatC-like protein ycf43	3.89177	5.86503	0	2.77732	0	40.199	22.4087	0	34.7728	10.0645	67.7126
AEJPFAND_249295::50S ribosomal protein L7/L12	3.17107	2.93252	14.4744	9.16517	0	66.9983	22.4087	0	21.733	10.0645	26.4962
BGLBAGJI_1415875:: Dynein light chain 1, cytoplasmic *	2.88279	0	0	10.5538	0	0	22.4087	0	0	12.5806	38.2723
AEJPFAND_07903::Elongation factor G 1	2.73865	0	0	6.66558	0	0	22.4087	49.3913	95.6251	60.3871	100.097
AEJPFAND_674748::hypothetical protein	2.45038	0	0	1.66639	0	0	22.4087	49.3913	0	0	8.83208
AEJPFAND_293862::hypothetical protein	2.01796	0	0	4.72145	0	0	22.4087	29.0537	17.3864	0	2.94403
AEJPFAND_1193518::tRNA (guanine-N(1)-)-methyltransferase	1.58554	0	0	2.49959	0	0	22.4087	2.90537	26.0796	47.8064	23.5522
AEJPFAND_172832::50S ribosomal protein L5	0.864838	0	0	6.94331	23.1012	0	22.4087	17.4322	56.5058	35.2258	91.2648
AEJPFAND_35818::manualcheck_ Sec-independent protein translocase protein TatC _ Uncharacterized tatC-like protein ycf43	0.288279	0	0	0.277732	0	0	22.4087	26.1483	34.7728	98.129	14.7201
BGLBAGJI_1023181::manualcheck_ 50S ribosomal protein L1 _ 50S ribosomal protein L1, chloroplastic	0	0	0	0	0	0	22.4087	8.71612	30.4262	57.871	20.6082
BGLBAGJI_493124:: Histone H2B 7 *	0	0	0	0.277732	0	0	22.4087	0	0	7.54839	0
AEJPFAND_1005846::hypothetical protein	28.3955	0	1.60827	17.4971	9.90053	0	22.2013	26.1483	13.0398	7.54839	0
AEJPFAND_73785::hypothetical protein	24.792	17.5951	75.5887	37.7716	6.60036	107.197	22.2013	0	4.3466	2.51613	47.1044
AEJPFAND_354164::hypothetical protein	14.414	46.9203	61.1143	18.0526	0	13.3997	22.2013	52.2967	0	42.7742	32.3843
BJAHOJPH_90475::Cold shock-like protein CspC	13.2609	20.5276	0	47.2145	0	0	22.2013	5.81074	0	50.3226	11.7761
AEJPFAND_117030::Vitamin B12 transporter BtuB*	7.20699	0	0	10.5538	0	6.69983	22.2013	55.2021	13.0398	7.54839	11.7761
AEJPFAND_700795::manualcheck_ ATP synthase subunit a _ ATP synthase subunit a, chloroplastic _ 3.A.2 protons {22297973 CHR 427060..427818 atpI F0F1 ATP synthase subunit A [Thermosynechococcus elongatus BP-1]}	2.1621	0	0	0	0	0	22.2013	5.81074	65.199	10.0645	58.8805
AEJPFAND_18931::Photosystem I P700 chlorophyll a apoprotein A1*	0.14414	0	0	0.277732	0	0	22.2013	20.3376	60.8524	20.129	82.4327
AEJPFAND_376781::hypothetical protein	0	0	0	0	0	0	22.2013	0	17.3864	72.9677	8.83208
AEJPFAND_78032::Ribosome maturation factor RimM	0	0	0	2.77732	0	0	22.2013	84.2558	8.6932	0	14.7201
DDENMPNP_396817::Cytochrome c-550	0	0	0	0.277732	0	0	22.2013	0	4.3466	0	32.3843
BGLBAGJI_1746605::Ammonia monooxygenase beta subunit*	116.321	108.503	51.4647	115.259	135.307	20.0995	21.9938	66.8236	26.0796	20.129	5.88805
AEJPFAND_1458821::hypothetical protein	15.9995	2.93252	11.2579	18.3303	29.7016	6.69983	21.9938	0	13.0398	0	5.88805
AEJPFAND_07528::Cold shock-like protein CspG	11.8195	0	0	16.9417	0	13.3997	21.9938	17.4322	21.733	0	29.4403
AEJPFAND_05317::manualcheck_ ATP synthase subunit c _ ATP synthase subunit c, chloroplastic _ 3.A.2 protons {16329331 CHR 176256..176501 atpH F0F1 ATP synthase subunit C [Synechocystis sp. PCC 6803]}	2.88279	8.79755	12.8662	3.33279	0	3.34992	21.9938	75.5397	39.1194	2.51613	8.83208
AEJPFAND_217822::hypothetical protein	0.864838	0	0	0.833197	0	0	21.9938	5.81074	4.3466	40.2581	20.6082
AEJPFAND_67563::Cytochrome b*	0.432419	0	0	0	0	0	21.9938	0	0	0	29.4403
AEJPFAND_364750::hypothetical protein	0	0	3.21654	12.498	29.7016	50.2487	21.9938	37.7698	21.733	27.6774	70.6566
AEJPFAND_40365::50S ribosomal protein L2*	0	0	0	0	0	0	21.9938	0	26.0796	60.3871	5.88805
AEJPFAND_96620::Photosystem I reaction center subunit III	0	0	0	0	0	3.34992	21.9938	26.1483	52.1592	52.8387	103.041
HANGEAPK_490885::hypothetical protein	33.008	23.4601	22.5158	46.3813	13.2007	16.7496	21.7863	8.71612	4.3466	0	11.7761
BGLBAGJI_1296472::Elongation factor Tu*	7.78354	0	0	12.2202	0	70.3482	21.7863	40.6752	43.466	10.0645	35.3283
DDENMPNP_50066::Photosystem II protein D1 3	6.34215	23.4601	20.9075	4.99918	49.5027	43.5489	21.7863	95.8773	108.665	35.2258	200.194
BGLBAGJI_828075::Elongation factor G*	3.31521	0	0	5.83238	0	0	21.7863	34.8645	26.0796	15.0968	8.83208
AEJPFAND_85376::50S ribosomal protein L10	0.576559	0	16.0827	0	6.60036	0	21.7863	69.7289	13.0398	2.51613	17.6642
AEJPFAND_466378::manualcheck_ ATP synthase subunit a _ ATP synthase subunit a, chloroplastic _ 3.A.2 protons {22297973 CHR 427060..427818 atpI F0F1 ATP synthase subunit A [Thermosynechococcus elongatus BP-1]}	0.14414	0	0	0.555465	0	0	21.7863	17.4322	21.733	5.03226	26.4962
AEJPFAND_49124::hypothetical protein	0.14414	0	0	1.66639	0	0	21.7863	26.1483	21.733	57.871	38.2723
AEJPFAND_23331::manualcheck_ ATP synthase subunit a _ ATP synthase subunit a, chloroplastic _ 3.A.2 protons {22297973 CHR 427060..427818 atpI F0F1 ATP synthase subunit A [Thermosynechococcus elongatus BP-1]}	0	0	0	0.277732	0	3.34992	21.7863	5.81074	0	52.8387	73.6006
BGLBAGJI_1598473::hypothetical protein	0	0	4.82481	0	0	0	21.7863	0	0	32.7097	0
BJAHOJPH_291325::hypothetical protein	0	0	1.60827	33.8834	79.2043	227.794	21.7863	46.486	130.398	35.2258	64.7686
AEJPFAND_780778::hypothetical protein	24.3596	2.93252	6.43308	19.719	0	33.4992	21.5788	17.4322	65.199	37.7419	26.4962
AEJPFAND_289736::hypothetical protein	19.4589	32.2577	32.1654	36.3829	39.6021	264.643	21.5788	34.8645	0	2.51613	44.1604
BGLBAGJI_524471::manualcheck_ Ribulose bisphosphate carboxylase small chain, chromosomal _ Ribulose bisphosphate carboxylase small subunit	15.7112	17.5951	4.82481	13.3312	36.302	30.1492	21.5788	72.6343	52.1592	0	64.7686
HANGEAPK_564939::hypothetical protein	9.36908	11.7301	4.82481	14.9976	0	26.7993	21.5788	75.5397	60.8524	35.2258	144.257
AEJPFAND_35268::hypothetical protein	1.87382	0	0	6.66558	0	0	21.5788	37.7698	21.733	35.2258	14.7201
GAKNMICK_1705187::Photosystem I P700 chlorophyll a apoprotein A1*	1.29726	2.93252	0	0	0	0	21.5788	8.71612	91.2786	35.2258	141.313
AEJPFAND_07260::manualcheck_ Sec-independent protein translocase protein TatC _ Uncharacterized tatC-like protein ycf43	0.288279	0	0	0	0	0	21.5788	14.5269	39.1194	25.1613	44.1604
AEJPFAND_107815::Photosystem I reaction center subunit XI	0	0	0	0	0	0	21.5788	0	4.3466	0	8.83208
AEJPFAND_15269:: 30S ribosomal protein S16, chloroplastic *	0	0	0	0	0	0	21.5788	0	21.733	10.0645	5.88805
AEJPFAND_710151::50S ribosomal protein L19	0	0	0	6.38785	16.5009	0	21.5788	43.5806	13.0398	7.54839	11.7761
AEJPFAND_245116::manualcheck_ Putative amino-acid ABC transporter-binding protein YhdW _ Glutamate/glutamine/aspartate/asparagine-binding protein BztA _ 3.A.1 amino acid (glutamine/glutamate/aspartate?) {56695433 CHR 515315..516457 - glutamate/glutamine/aspartate/asparagine ABC transporter, periplasmic substrate-binding protein [Silicibacter pomeroyi DSS-3]}	109.69	149.558	36.9902	76.3764	151.808	53.5986	21.3713	0	60.8524	20.129	20.6082
DDENMPNP_792326::hypothetical protein	18.0175	17.5951	8.04135	9.99837	6.60036	20.0995	21.3713	17.4322	17.3864	2.51613	35.3283
AEJPFAND_1401746::hypothetical protein	11.5312	0	0	36.1052	16.5009	0	21.3713	87.1612	47.8126	32.7097	5.88805
DDENMPNP_774923::hypothetical protein	8.21596	5.86503	8.04135	16.6639	36.302	0	21.3713	14.5269	0	55.3548	11.7761
AEJPFAND_258028::manualcheck_ ATP synthase subunit c _ ATP synthase subunit c, chloroplastic _ 3.A.2 protons {16329331 CHR 176256..176501 atpH F0F1 ATP synthase subunit C [Synechocystis sp. PCC 6803]}	2.73865	0	3.21654	2.49959	3.30018	0	21.3713	14.5269	13.0398	5.03226	11.7761
DDENMPNP_458740::Ribulose bisphosphate carboxylase large chain, plasmid*	2.59451	0	6.43308	3.05506	9.90053	6.69983	21.3713	14.5269	39.1194	22.6452	32.3843
AEJPFAND_1617987::Photosystem II CP47 reaction center protein*	2.1621	11.7301	0	7.22104	9.90053	0	21.3713	37.7698	56.5058	7.54839	61.8245
AEJPFAND_1050676::Photosystem II CP47 reaction center protein*	2.01796	0	0	1.66639	0	0	21.3713	8.71612	17.3864	17.6129	35.3283
AEJPFAND_361128:: Uncharacterized protein ycf66 *	1.00898	0	0	0.277732	0	0	21.3713	0	34.7728	0	20.6082
BGLBAGJI_556495::50S ribosomal protein L10	0.576559	0	0	2.49959	0	0	21.3713	14.5269	30.4262	20.129	23.5522
BGLBAGJI_256434::manualcheck_ ATP synthase subunit delta _ ATP synthase subunit delta, chloroplastic	0.432419	2.93252	0	0	0	0	21.3713	0	21.733	2.51613	44.1604
AEJPFAND_84319::Primosomal replication protein N*	0.288279	0	0	0	0	0	21.3713	40.6752	65.199	27.6774	38.2723
AEJPFAND_221640::hypothetical protein	0	0	0	0	13.2007	0	21.3713	8.71612	26.0796	0	29.4403
AEJPFAND_35804::hypothetical protein	0	0	0	0	0	0	21.3713	14.5269	82.5854	2.51613	94.2088
BGLBAGJI_1002189::manualcheck_ Ribulose bisphosphate carboxylase small chain, chromosomal _ Ribulose bisphosphate carboxylase small subunit	19.8913	0	0	17.2194	6.60036	100.497	21.1638	92.9719	108.665	10.0645	58.8805
AEJPFAND_69466::hypothetical protein	14.414	38.1227	12.8662	12.7757	23.1012	107.197	21.1638	43.5806	4.3466	17.6129	70.6566
AEJPFAND_09079::hypothetical protein	12.8284	26.3927	6.43308	6.38785	23.1012	0	21.1638	8.71612	0	0	8.83208
DDENMPNP_793401::hypothetical protein	8.93666	0	0	5.83238	9.90053	30.1492	21.1638	2.90537	13.0398	20.129	38.2723
AEJPFAND_447357::Photosystem I P700 chlorophyll a apoprotein A2	3.31521	2.93252	0	0	0	0	21.1638	20.3376	0	52.8387	58.8805
AEJPFAND_787374::50S ribosomal protein L5	3.17107	8.79755	0	4.72145	0	13.3997	21.1638	31.9591	34.7728	55.3548	11.7761
AEJPFAND_1284664::50S ribosomal protein L5*	2.01796	0	3.21654	2.77732	0	13.3997	21.1638	14.5269	0	70.4516	26.4962
AEJPFAND_04885::Cytochrome b6-f complex subunit 4	1.29726	0	0	0.833197	0	43.5489	21.1638	20.3376	8.6932	0	17.6642
AEJPFAND_1121210::tRNA (guanine-N(1)-)-methyltransferase	1.00898	0	0	1.94413	0	0	21.1638	66.8236	21.733	78	2.94403
AEJPFAND_1730720::DNA-directed RNA polymerase subunit alpha*	0	0	0	7.22104	0	0	21.1638	55.2021	13.0398	35.2258	2.94403
AEJPFAND_87376:: Uncharacterized protein ycf35 *	0	0	0	0	0	0	21.1638	0	0	37.7419	20.6082
AEJPFAND_368917::Photosystem II protein D1 2*	2.73865	2.93252	0	6.38785	3.30018	0	20.9563	14.5269	17.3864	17.6129	11.7761
BGLBAGJI_1087293:: Histone H2A *	1.72968	0	0	4.72145	3.30018	0	20.9563	20.3376	0	17.6129	2.94403
AEJPFAND_68140::50S ribosomal protein L3	0	0	0	2.49959	0	10.0497	20.9563	78.445	69.5456	12.5806	58.8805
BGLBAGJI_555949::hypothetical protein	0	0	0	4.16599	0	0	20.9563	14.5269	0	0	0
BGLBAGJI_1002912::manualcheck_ Ribulose bisphosphate carboxylase small chain, chromosomal _ Ribulose bisphosphate carboxylase small subunit	41.0798	14.6626	14.4744	16.6639	0	46.8988	20.7488	2.90537	43.466	27.6774	11.7761
AEJPFAND_291599::Vitamin B12 transporter BtuB*	40.9357	11.7301	57.8977	45.5481	26.4014	36.8491	20.7488	0	0	0	32.3843
BGLBAGJI_1054965::hypothetical protein	37.4763	70.3804	11.2579	48.0477	16.5009	40.199	20.7488	14.5269	8.6932	65.4193	94.2088
BGLBAGJI_237269::hypothetical protein	34.8818	11.7301	9.64962	19.1635	0	3.34992	20.7488	11.6215	0	45.2903	38.2723
BGLBAGJI_1622822::hypothetical protein	26.9541	46.9203	0	48.6032	56.103	0	20.7488	2.90537	39.1194	37.7419	8.83208
BJAHOJPH_1358431::hypothetical protein	13.9816	26.3927	28.9489	19.9967	16.5009	3.34992	20.7488	14.5269	0	0	2.94403
BJAHOJPH_314680::hypothetical protein	12.2519	14.6626	0	15.2753	3.30018	0	20.7488	11.6215	73.8922	15.0968	41.2164
AEJPFAND_05708::60 kDa chaperonin	5.33317	0	8.04135	7.22104	9.90053	3.34992	20.7488	43.5806	99.9717	62.9032	14.7201
AEJPFAND_134666::Photosystem II CP47 reaction center protein	4.75661	0	0	1.94413	19.8011	0	20.7488	26.1483	26.0796	5.03226	58.8805
BGLBAGJI_410163::Cytochrome c oxidase subunit 1	3.45935	5.86503	0	1.11093	0	0	20.7488	20.3376	26.0796	5.03226	41.2164
AEJPFAND_705049::hypothetical protein	2.01796	5.86503	0	3.88825	0	0	20.7488	5.81074	17.3864	37.7419	2.94403
AEJPFAND_04841::Ferredoxin	1.29726	0	0	0	0	0	20.7488	20.3376	13.0398	50.3226	26.4962
AEJPFAND_04616:: Uncharacterized protein ycf66 *	0.720699	0	0	0.833197	23.1012	0	20.7488	20.3376	13.0398	55.3548	17.6642
AEJPFAND_982425::hypothetical protein	0.576559	0	0	0	0	0	20.7488	55.2021	13.0398	0	52.9925
AEJPFAND_103449::Cytochrome f	0.14414	0	0	0	0	0	20.7488	2.90537	26.0796	0	47.1044
DDENMPNP_362258::hypothetical protein	0.14414	0	0	0	0	0	20.7488	8.71612	56.5058	20.129	20.6082
AEJPFAND_10808::manualcheck_ Magnesium-chelatase 38 kDa subunit _ Magnesium-chelatase subunit ChlI	0	0	0	0	0	0	20.7488	20.3376	30.4262	37.7419	44.1604
AEJPFAND_66326::manualcheck_ 30S ribosomal protein S2 _ 30S ribosomal protein S2, chloroplastic	0	0	0	0	0	0	20.7488	40.6752	13.0398	0	2.94403
AEJPFAND_166809::3.A.1 spermidine/putrescine *	79.5651	129.031	3.21654	61.9343	69.3037	43.5489	20.5413	14.5269	17.3864	5.03226	17.6642
AEJPFAND_1095209::DNA-directed RNA polymerase subunit beta'*	15.5671	5.86503	57.8977	16.3862	42.9023	77.0481	20.5413	17.4322	13.0398	27.6774	29.4403
BGLBAGJI_29754::hypothetical protein	14.8464	23.4601	0	29.4396	0	43.5489	20.5413	0	30.4262	0	29.4403
BGLBAGJI_190329::Plastocyanin*	10.0898	17.5951	4.82481	11.387	13.2007	43.5489	20.5413	14.5269	0	17.6129	8.83208
AEJPFAND_1780150::hypothetical protein	6.77457	0	3.21654	68.3222	82.5044	0	20.5413	0	60.8524	30.1935	14.7201
AEJPFAND_1597229::50S ribosomal protein L10	2.73865	0	0	2.77732	0	0	20.5413	5.81074	43.466	5.03226	5.88805
BGLBAGJI_130477::Photosystem I reaction center subunit XI	1.87382	0	0	0	0	0	20.5413	0	21.733	32.7097	47.1044
BGLBAGJI_655642::50S ribosomal protein L19	1.72968	0	0	4.44372	0	0	20.5413	2.90537	4.3466	2.51613	32.3843
AEJPFAND_392963::Photosystem I P700 chlorophyll a apoprotein A1	1.4414	0	0	3.05506	0	0	20.5413	11.6215	34.7728	25.1613	14.7201
AEJPFAND_1389555::30S ribosomal protein S10	1.29726	0	0	1.94413	52.8028	0	20.5413	95.8773	47.8126	120.774	58.8805
AEJPFAND_85854::manualcheck_ ATP synthase epsilon chain _ ATP synthase epsilon chain, chloroplastic	1.29726	2.93252	0	0.277732	0	0	20.5413	0	26.0796	5.03226	20.6082
AEJPFAND_07225:: Uncharacterized protein ycf66 *	0.14414	0	0	0.555465	0	0	20.5413	43.5806	8.6932	40.2581	79.4887
AEJPFAND_10805::Cytochrome f	0	0	0	0.277732	0	0	20.5413	0	0	22.6452	76.5447
AEJPFAND_1621169::hypothetical protein	0	0	0	0.555465	0	0	20.5413	8.71612	4.3466	12.5806	11.7761
AEJPFAND_28794::manualcheck_ Elongation factor Tu _ Elongation factor Tu, chloroplastic	0	0	0	0	0	0	20.5413	75.5397	65.199	57.871	111.873
AEJPFAND_838196::hypothetical protein	7.49527	35.1902	0	9.99837	0	63.6484	20.3339	46.486	4.3466	2.51613	29.4403
GAKNMICK_783004::hypothetical protein	4.90075	0	0	19.9967	13.2007	87.0978	20.3339	46.486	0	35.2258	64.7686
AEJPFAND_374791::60 kDa chaperonin 2	2.73865	0	20.9075	12.498	13.2007	20.0995	20.3339	2.90537	60.8524	0	38.2723
AEJPFAND_221638::hypothetical protein	1.00898	0	0	0.277732	0	0	20.3339	43.5806	8.6932	65.4193	20.6082
AEJPFAND_1153988:: 50S ribosomal protein L5, chloroplastic *	0	0	0	0	0	0	20.3339	34.8645	17.3864	30.1935	5.88805
AEJPFAND_434712::hypothetical protein	10.8105	41.0552	48.2481	7.49878	52.8028	0	20.1264	0	0	35.2258	44.1604
HANGEAPK_683491::Ammonium transporter*	3.74763	41.0552	8.04135	11.6648	16.5009	0	20.1264	17.4322	26.0796	42.7742	41.2164
BGLBAGJI_148682::manualcheck_ ATP synthase subunit alpha _ ATP synthase subunit alpha, chloroplastic _ 3.A.2 protons {56751186 CHR 1288487..1290004 atpA F0F1 ATP synthase subunit alpha [Synechococcus elongatus PCC 6301]}	2.01796	0	0	3.33279	3.30018	0	20.1264	17.4322	43.466	65.4193	23.5522
BGLBAGJI_03571::manualcheck_ ATP synthase subunit beta _ ATP synthase subunit beta, chloroplastic _ 3.A.2 protons {75908515 CHR 2855669..2857117 - F0F1 ATP synthase subunit beta [Anabaena variabilis ATCC 29413]}	0	0	0	0	0	0	20.1264	29.0537	21.733	15.0968	14.7201
AEJPFAND_1542420::hypothetical protein	19.8913	17.5951	1.60827	17.4971	29.7016	20.0995	19.9189	23.243	26.0796	7.54839	0
AEJPFAND_73534::hypothetical protein	16.2878	8.79755	78.8052	26.94	0	103.847	19.9189	8.71612	82.5854	35.2258	38.2723
AEJPFAND_453285::hypothetical protein	12.396	26.3927	4.82481	8.6097	3.30018	53.5986	19.9189	0	34.7728	25.1613	20.6082
AEJPFAND_1598618::DNA-directed RNA polymerase subunit alpha	2.30624	0	0	1.38866	0	0	19.9189	0	17.3864	0	0
AEJPFAND_22370::30S ribosomal protein S14	2.01796	0	0	0.277732	0	0	19.9189	5.81074	30.4262	57.871	61.8245
AEJPFAND_09265::ATP synthase subunit beta	1.87382	0	0	7.49878	23.1012	13.3997	19.9189	69.7289	52.1592	15.0968	85.3767
BGLBAGJI_494642::Photosystem I P700 chlorophyll a apoprotein A1*	1.4414	32.2577	0	0.833197	0	0	19.9189	5.81074	56.5058	115.742	32.3843
BGLBAGJI_52319::Cytochrome c oxidase subunit 1	1.29726	0	0	0	0	0	19.9189	17.4322	26.0796	0	11.7761
AEJPFAND_348195::Photosystem I reaction center subunit XI	0.576559	0	0	1.11093	0	0	19.9189	40.6752	8.6932	0	35.3283
AEJPFAND_32880::Chaperone protein DnaK	0.432419	0	0	0.277732	0	0	19.9189	124.931	8.6932	0	50.0484
AEJPFAND_172786::Cytochrome c oxidase subunit 2*	0.14414	0	0	0	0	0	19.9189	0	30.4262	0	97.1528
AEJPFAND_07234::manualcheck_ ATP synthase subunit b _ ATP synthase subunit b, chloroplastic	0	0	0	0	0	0	19.9189	46.486	73.8922	25.1613	79.4887
AEJPFAND_280632::hypothetical protein	49.4399	0	4.82481	33.6056	0	0	19.7114	0	0	0	0
BGLBAGJI_1274822::Ferredoxin-type protein NapF*	21.621	26.3927	14.4744	16.1085	39.6021	13.3997	19.7114	20.3376	0	2.51613	55.9365
AEJPFAND_72873::manualcheck_ ATP synthase subunit beta _ ATP synthase subunit beta, chloroplastic _ 3.A.2 protons {22298068 CHR 524306..525754 atpB F0F1 ATP synthase subunit beta [Thermosynechococcus elongatus BP-1]}	4.75661	20.5276	0	3.88825	0	40.199	19.7114	61.0128	60.8524	2.51613	29.4403
BGLBAGJI_120285::hypothetical protein	3.17107	0	16.0827	3.61052	0	50.2487	19.7114	0	43.466	2.51613	17.6642
AEJPFAND_23851::manualcheck_ ATP synthase epsilon chain _ ATP synthase epsilon chain, chloroplastic	2.88279	14.6626	0	1.94413	0	0	19.7114	0	21.733	15.0968	44.1604
AEJPFAND_230370::Cytochrome c oxidase subunit 1	1.72968	0	0	0.833197	0	0	19.7114	34.8645	108.665	27.6774	138.369
AEJPFAND_1183763::Photosystem I reaction center subunit II	1.15312	0	0	1.11093	0	6.69983	19.7114	11.6215	60.8524	2.51613	55.9365
AEJPFAND_21171::30S ribosomal protein S9	0.720699	0	0	4.72145	0	0	19.7114	0	39.1194	2.51613	26.4962
AEJPFAND_06292::manualcheck_ ATP synthase epsilon chain _ ATP synthase epsilon chain, chloroplastic	0	0	0	0	0	0	19.7114	14.5269	30.4262	22.6452	8.83208
AEJPFAND_10823::Photosystem II D2 protein	0	0	0	0	0	0	19.7114	14.5269	43.466	10.0645	129.537
BGLBAGJI_560954::hypothetical protein	0	0	1.60827	0	0	0	19.7114	0	17.3864	0	0
BGLBAGJI_779033::hypothetical protein	0	0	0	0	0	0	19.7114	23.243	0	45.2903	0
AEJPFAND_333622::60 kDa chaperonin 2	48.2868	11.7301	67.5474	29.9951	26.4014	20.0995	19.5039	11.6215	4.3466	20.129	14.7201
BJAHOJPH_128027::3.A.1 spermidine/putrescine *	47.422	123.166	0	41.1044	36.302	36.8491	19.5039	5.81074	0	2.51613	0
AEJPFAND_595264::hypothetical protein	10.5222	0	16.0827	20.8299	0	0	19.5039	0	0	0	0
BGLBAGJI_11962::manualcheck_ ATP synthase subunit alpha _ ATP synthase subunit alpha, chloroplastic _ 3.A.2 protons {16329327 CHR 173014..174525 atpA F0F1 ATP synthase subunit alpha [Synechocystis sp. PCC 6803]}	4.61247	8.79755	0	5.83238	0	0	19.5039	78.445	0	45.2903	26.4962
AEJPFAND_452006::hypothetical protein	4.32419	32.2577	6.43308	5.83238	16.5009	6.69983	19.5039	2.90537	4.3466	17.6129	55.9365
AEJPFAND_197703::Photosystem I P700 chlorophyll a apoprotein A2	3.02693	0	0	0.833197	0	0	19.5039	20.3376	47.8126	5.03226	52.9925
AEJPFAND_26602::Cold shock-like protein CspLA	3.02693	0	0	4.16599	0	0	19.5039	31.9591	86.932	0	91.2648
BGLBAGJI_1117290::50S ribosomal protein L10	2.59451	0	0	3.05506	0	0	19.5039	8.71612	8.6932	15.0968	0
DDENMPNP_690777::Photosystem II CP47 reaction center protein*	2.01796	2.93252	0	1.94413	0	0	19.5039	17.4322	26.0796	0	64.7686
BGLBAGJI_655641::tRNA (guanine-N(1)-)-methyltransferase	1.4414	0	0	0.833197	0	0	19.5039	66.8236	21.733	12.5806	50.0484
AEJPFAND_831174::50S ribosomal protein L5	0.720699	0	0	8.05424	13.2007	0	19.5039	0	13.0398	17.6129	5.88805
AEJPFAND_18344::Photosystem I P700 chlorophyll a apoprotein A2	0.288279	0	0	0	0	0	19.5039	2.90537	56.5058	0	0
AEJPFAND_244027::manualcheck_ ATP synthase subunit a _ ATP synthase subunit a, chloroplastic _ 3.A.2 protons {22297973 CHR 427060..427818 atpI F0F1 ATP synthase subunit A [Thermosynechococcus elongatus BP-1]}	0.288279	0	0	2.49959	0	33.4992	19.5039	0	0	5.03226	32.3843
AEJPFAND_06681::Photosystem II CP43 reaction center protein	0	0	0	0	3.30018	0	19.5039	0	21.733	17.6129	197.25
BGLBAGJI_145316::hypothetical protein	84.8983	82.1105	46.6398	78.3205	23.1012	43.5489	19.2964	0	21.733	10.0645	8.83208
AEJPFAND_1260558::Cold shock protein CspC	81.5831	29.3252	0	75.5432	29.7016	6.69983	19.2964	2.90537	0	0	11.7761
AEJPFAND_163984::DNA-directed RNA polymerase subunit beta	38.0529	20.5276	38.5985	35.8275	36.302	23.4494	19.2964	0	8.6932	0	2.94403
HANGEAPK_1029589::hypothetical protein	21.3327	8.79755	72.3722	51.1028	36.302	0	19.2964	5.81074	0	0	8.83208
BGLBAGJI_942172::hypothetical protein	8.64838	5.86503	6.43308	11.387	29.7016	20.0995	19.2964	23.243	8.6932	72.9677	5.88805
AEJPFAND_464397::Photosystem I P700 chlorophyll a apoprotein A2*	6.05387	2.93252	0	4.99918	0	0	19.2964	61.0128	34.7728	72.9677	135.425
AEJPFAND_120037::manualcheck_ Elongation factor Tu _ Elongation factor Tu, chloroplastic	4.61247	0	0	6.38785	0	10.0497	19.2964	55.2021	13.0398	10.0645	47.1044
AEJPFAND_496645::50S ribosomal protein L3	3.45935	17.5951	11.2579	4.44372	29.7016	6.69983	19.2964	26.1483	82.5854	10.0645	20.6082
AEJPFAND_165002::manualcheck_ Ribulose bisphosphate carboxylase small chain, chromosomal _ Ribulose bisphosphate carboxylase small subunit	2.59451	11.7301	0	5.83238	3.30018	0	19.2964	20.3376	56.5058	0	55.9365
BGLBAGJI_161765::Photosystem II D2 protein	1.87382	0	0	0.555465	3.30018	0	19.2964	78.445	0	50.3226	55.9365
AEJPFAND_15309::manualcheck_ Elongation factor Tu _ Elongation factor Tu, chloroplastic	1.72968	0	0	0.277732	0	0	19.2964	5.81074	52.1592	27.6774	8.83208
AEJPFAND_15364::Cytochrome c oxidase subunit 1	0.720699	0	0	0	0	0	19.2964	0	34.7728	17.6129	117.761
AEJPFAND_175697::ATP synthase subunit beta	0.720699	0	0	0.555465	0	0	19.2964	23.243	8.6932	37.7419	70.6566
AEJPFAND_710149::Ribosome maturation factor RimM	0.576559	0	0	4.72145	0	0	19.2964	75.5397	8.6932	12.5806	47.1044
AEJPFAND_907202::DNA-directed RNA polymerase subunit beta'*	0.14414	0	0	1.94413	0	0	19.2964	0	21.733	22.6452	29.4403
AEJPFAND_1306891::hypothetical protein	54.1965	120.233	250.89	54.991	112.206	144.046	19.0889	11.6215	34.7728	37.7419	23.5522
HANGEAPK_278280::hypothetical protein	11.8195	43.9878	56.2895	19.719	13.2007	26.7993	19.0889	66.8236	8.6932	47.8064	23.5522
AEJPFAND_185863::ATP-dependent Clp protease ATP-binding subunit ClpC	7.92768	0	0	3.88825	0	0	19.0889	17.4322	73.8922	42.7742	38.2723
AEJPFAND_45154::Cytochrome f	1.72968	5.86503	0	0.833197	0	0	19.0889	14.5269	4.3466	103.161	161.921
BGLBAGJI_1031684::Photosystem II CP43 reaction center protein	1.72968	2.93252	0	1.11093	0	0	19.0889	5.81074	4.3466	7.54839	14.7201
AEJPFAND_227483::manualcheck_ NADH-quinone oxidoreductase subunit H _ NADH-ubiquinone oxidoreductase chain 1	1.4414	2.93252	0	3.61052	26.4014	20.0995	19.0889	0	47.8126	78	20.6082
AEJPFAND_780423::Photosystem I P700 chlorophyll a apoprotein A2	1.4414	0	1.60827	1.11093	0	0	19.0889	5.81074	30.4262	32.7097	82.4327
BGLBAGJI_1221114::Photosystem I P700 chlorophyll a apoprotein A2*	1.15312	0	0	0.555465	0	0	19.0889	2.90537	4.3466	37.7419	41.2164
AEJPFAND_142706::manualcheck_ ATP synthase epsilon chain _ ATP synthase epsilon chain, chloroplastic	0	0	0	0	0	0	19.0889	5.81074	52.1592	55.3548	111.873
AEJPFAND_18927::Cytochrome c-550	0	0	0	0	0	0	19.0889	23.243	39.1194	20.129	61.8245
AEJPFAND_35817::Cytochrome f	0	0	0	0	0	0	19.0889	2.90537	13.0398	0	61.8245
BGLBAGJI_793323::hypothetical protein	24.6479	55.7178	61.1143	53.6024	52.8028	83.7479	18.8814	40.6752	21.733	22.6452	14.7201
BGLBAGJI_409989::hypothetical protein	24.2155	14.6626	27.3406	44.4372	9.90053	97.1475	18.8814	23.243	0	25.1613	14.7201
AEJPFAND_1396808::hypothetical protein	14.414	20.5276	4.82481	16.1085	0	0	18.8814	8.71612	43.466	20.129	0
BJAHOJPH_1480937::hypothetical protein	13.9816	0	20.9075	17.7749	0	3.34992	18.8814	2.90537	0	0	2.94403
AEJPFAND_1675729:: Histone H3 *	12.8284	0	1.60827	24.1627	39.6021	16.7496	18.8814	17.4322	0	20.129	52.9925
AEJPFAND_16435::Cytochrome b6	4.61247	0	0	2.77732	0	3.34992	18.8814	2.90537	21.733	15.0968	79.4887
BGLBAGJI_50238::Photosystem II D2 protein	0.576559	0	0	0.555465	0	0	18.8814	23.243	99.9717	32.7097	91.2648
AEJPFAND_1182861::hypothetical protein	0	0	0	2.22186	0	0	18.8814	63.9182	17.3864	5.03226	47.1044
AEJPFAND_840247::Ferredoxin--NADP reductase*	0	0	0	0	0	0	18.8814	29.0537	43.466	17.6129	58.8805
BGLBAGJI_115476::Chaperone protein DnaK	58.2324	129.031	0	64.9894	69.3037	3.34992	18.674	0	52.1592	0	5.88805
HANGEAPK_518380::putative cold shock protein A*	24.2155	20.5276	28.9489	51.936	0	30.1492	18.674	0	0	0	0
AEJPFAND_262598::hypothetical protein	20.1796	29.3252	36.9902	34.9943	0	43.5489	18.674	0	0	0	14.7201
AEJPFAND_55452::Ribulose bisphosphate carboxylase large chain	13.405	0	1.60827	0	0	0	18.674	0	30.4262	0	29.4403
GAKNMICK_741274::60 kDa chaperonin	11.387	8.79755	0	13.6089	19.8011	3.34992	18.674	40.6752	13.0398	42.7742	5.88805
AEJPFAND_16177::hypothetical protein	10.2339	8.79755	4.82481	11.387	3.30018	3.34992	18.674	11.6215	4.3466	12.5806	2.94403
AEJPFAND_204616::hypothetical protein	4.03591	0	48.2481	3.61052	0	0	18.674	0	39.1194	0	0
BGLBAGJI_445012::Photosystem II CP47 reaction center protein	3.31521	0	0	1.94413	0	0	18.674	78.445	39.1194	2.51613	44.1604
AEJPFAND_168297::ATP-dependent Clp protease ATP-binding subunit ClpC	2.73865	2.93252	0	0	0	0	18.674	0	43.466	0	8.83208
BGLBAGJI_389278::manualcheck_ ATP synthase subunit alpha _ ATP synthase subunit alpha, chloroplastic _ 3.A.2 protons {56751186 CHR 1288487..1290004 atpA F0F1 ATP synthase subunit alpha [Synechococcus elongatus PCC 6301]}	2.73865	0	0	1.38866	0	0	18.674	2.90537	0	5.03226	0
AEJPFAND_509068::Group II intron-encoded protein LtrA*	2.45038	14.6626	0	3.33279	0	16.7496	18.674	34.8645	47.8126	35.2258	108.929
AEJPFAND_04609::manualcheck_ ATP synthase epsilon chain _ ATP synthase epsilon chain, chloroplastic	2.30624	8.79755	0	1.11093	0	0	18.674	23.243	4.3466	15.0968	11.7761
AEJPFAND_370489::hypothetical protein	1.72968	0	0	0	0	0	18.674	20.3376	65.199	123.29	70.6566
BGLBAGJI_161764::Photosystem II CP43 reaction center protein	0.720699	2.93252	0	3.88825	0	0	18.674	20.3376	86.932	57.871	41.2164
AEJPFAND_07245:: Uncharacterized protein ycf45 *	0	0	0	0	0	0	18.674	2.90537	30.4262	0	50.0484
AEJPFAND_95798:: Uncharacterized protein ycf39 *	0	0	0	0	0	0	18.674	31.9591	4.3466	22.6452	52.9925
BGLBAGJI_1139799::hypothetical protein	0	0	0	0	0	0	18.674	29.0537	0	42.7742	0
AEJPFAND_1266396::hypothetical protein	51.0255	17.5951	0	41.9376	6.60036	63.6484	18.4665	37.7698	0	0	35.3283
HANGEAPK_360705::hypothetical protein	47.9985	43.9878	19.2992	62.7675	56.103	33.4992	18.4665	17.4322	30.4262	27.6774	29.4403
DDENMPNP_139702::hypothetical protein	44.8275	79.178	35.3819	1198.69	1280.47	445.539	18.4665	2640.98	0	50.3226	0
AEJPFAND_289624::Vitamin B12 transporter BtuB*	39.4943	20.5276	41.815	34.7166	105.606	50.2487	18.4665	0	17.3864	10.0645	8.83208
HANGEAPK_1001754::hypothetical protein	31.8549	8.79755	19.2992	19.9967	16.5009	30.1492	18.4665	63.9182	0	5.03226	2.94403
GAKNMICK_403965::hypothetical protein	28.1072	14.6626	69.1556	38.8825	49.5027	23.4494	18.4665	43.5806	47.8126	5.03226	17.6642
AEJPFAND_102329::Integration host factor subunit alpha	16.1436	5.86503	4.82481	18.3303	6.60036	16.7496	18.4665	17.4322	21.733	2.51613	29.4403
AEJPFAND_48792::Vitamin B12 transporter BtuB*	15.1347	20.5276	38.5985	22.4963	0	3.34992	18.4665	0	0	0	5.88805
BGLBAGJI_445014::Ribulose bisphosphate carboxylase large chain, plasmid*	14.5581	8.79755	6.43308	1.38866	3.30018	3.34992	18.4665	5.81074	30.4262	25.1613	0
AEJPFAND_522742::60 kDa chaperonin	12.9726	17.5951	4.82481	14.1644	29.7016	53.5986	18.4665	0	52.1592	0	32.3843
BGLBAGJI_234157::Vitamin B12 transporter BtuB*	12.5402	0	16.0827	11.1093	3.30018	3.34992	18.4665	8.71612	17.3864	2.51613	35.3283
AEJPFAND_1345843::manualcheck_ Major cold shock protein CspA _ Cold shock-like protein CspD	6.34215	0	0	4.99918	0	0	18.4665	0	21.733	0	5.88805
BGLBAGJI_06773::Cytochrome b6	6.19801	0	1.60827	6.38785	0	30.1492	18.4665	5.81074	60.8524	0	76.5447
BGLBAGJI_195280::50S ribosomal protein L10	6.05387	2.93252	0	6.94331	0	0	18.4665	8.71612	0	12.5806	14.7201
AEJPFAND_327462::manualcheck_ ATP synthase subunit b _ ATP synthase subunit b, chloroplastic	4.46833	0	0	4.72145	0	33.4992	18.4665	49.3913	47.8126	12.5806	32.3843
DDENMPNP_62860::Photosystem II CP47 reaction center protein*	3.45935	8.79755	0	3.33279	0	6.69983	18.4665	34.8645	4.3466	12.5806	35.3283
AEJPFAND_397212::Cytochrome f	2.73865	26.3927	0	2.22186	0	0	18.4665	0	21.733	5.03226	44.1604
AEJPFAND_405742::Translation initiation factor IF-3	1.4414	0	0	4.72145	0	0	18.4665	34.8645	52.1592	17.6129	55.9365
AEJPFAND_06680::Photosystem II D2 protein	0.864838	0	0	0	0	0	18.4665	0	47.8126	27.6774	88.3208
AEJPFAND_536388::50S ribosomal protein L3	0.864838	0	14.4744	1.94413	0	0	18.4665	43.5806	17.3864	0	17.6642
AEJPFAND_1154096::30S ribosomal protein S10	0.14414	0	0	3.05506	0	0	18.4665	130.742	39.1194	27.6774	120.705
BGLBAGJI_07660::Cytochrome f	0.14414	0	0	0	0	0	18.4665	0	39.1194	50.3226	2.94403
AEJPFAND_01732::hypothetical protein	0	0	0	0	0	0	18.4665	2.90537	0	45.2903	8.83208
BJAHOJPH_1401624::hypothetical protein	106.087	181.816	33.7737	75.8209	151.808	66.9983	18.259	5.81074	26.0796	30.1935	2.94403
AEJPFAND_775173::hypothetical protein	35.1701	32.2577	1.60827	31.3838	102.306	16.7496	18.259	46.486	17.3864	0	5.88805
AEJPFAND_194587::manualcheck_ Cold shock protein ScoF _ Cold shock-like protein CspE	9.65736	0	0	5.27692	0	0	18.259	0	0	0	17.6642
BGLBAGJI_1212280::60 kDa chaperonin*	8.3601	8.79755	14.4744	9.4429	0	0	18.259	11.6215	26.0796	75.4839	5.88805
BGLBAGJI_422030::hypothetical protein	6.63043	8.79755	32.1654	28.3287	3.30018	43.5489	18.259	17.4322	13.0398	17.6129	17.6642
BGLBAGJI_183626::Photosystem I P700 chlorophyll a apoprotein A1	4.46833	0	0	4.99918	19.8011	0	18.259	2.90537	13.0398	30.1935	20.6082
BGLBAGJI_269647::hypothetical protein	3.74763	20.5276	0	4.16599	0	0	18.259	23.243	17.3864	22.6452	0
AEJPFAND_126757::50S ribosomal protein L6	2.30624	2.93252	0	3.05506	6.60036	16.7496	18.259	2.90537	30.4262	7.54839	14.7201
AEJPFAND_179197::hypothetical protein	1.29726	0	0	0.277732	0	73.6981	18.259	29.0537	99.9717	93.0968	70.6566
AEJPFAND_338000::50S ribosomal protein L1	0	0	0	2.77732	3.30018	0	18.259	17.4322	17.3864	0	17.6642
AEJPFAND_475323::manualcheck_ 50S ribosomal protein L3 _ 50S ribosomal protein L3, chloroplastic	0	0	0	0	0	0	18.259	14.5269	13.0398	2.51613	11.7761
BGLBAGJI_1218818::hypothetical protein	0	0	16.0827	0.555465	0	0	18.259	122.026	17.3864	5.03226	11.7761
BGLBAGJI_360394::hypothetical protein	59.6738	67.4479	45.0316	46.9368	56.103	63.6484	18.0515	81.3504	65.199	35.2258	11.7761
BJAHOJPH_784835::hypothetical protein	50.8813	41.0552	0	123.869	3.30018	3.34992	18.0515	0	0	5.03226	20.6082
BGLBAGJI_1392006::Outer membrane protein A*	23.7831	2.93252	0	30.8283	19.8011	0	18.0515	0	26.0796	2.51613	2.94403
BGLBAGJI_134388::Ferredoxin-type protein NapF*	16.4319	11.7301	0	28.8842	23.1012	56.9486	18.0515	37.7698	0	65.4193	32.3843
AEJPFAND_1396132::manualcheck_ Cold shock protein CspA _ Probable cold shock protein y4cH	8.21596	11.7301	0	11.387	0	3.34992	18.0515	2.90537	0	0	32.3843
AEJPFAND_1188528::hypothetical protein	5.47731	0	1.60827	1.11093	0	0	18.0515	5.81074	0	0	20.6082
AEJPFAND_776222::manualcheck_ putative cold shock protein A _ Cold shock-like protein CspLB	4.03591	0	0	9.99837	6.60036	0	18.0515	0	17.3864	17.6129	8.83208
AEJPFAND_473496::hypothetical protein	3.74763	0	0	6.94331	0	0	18.0515	0	0	5.03226	0
AEJPFAND_04599::manualcheck_ Ribulose bisphosphate carboxylase small chain, chromosomal _ Ribulose bisphosphate carboxylase small subunit	2.73865	0	0	4.72145	0	3.34992	18.0515	0	60.8524	0	50.0484
AEJPFAND_47554::DNA gyrase subunit A	0.576559	0	0	0.277732	13.2007	0	18.0515	23.243	34.7728	20.129	67.7126
BGLBAGJI_637071::Cytochrome f	0.432419	0	0	0	0	16.7496	18.0515	26.1483	0	0	14.7201
AEJPFAND_292034::Photosystem I reaction center subunit II	0.14414	0	0	1.11093	23.1012	0	18.0515	20.3376	26.0796	52.8387	5.88805
BGLBAGJI_618809::hypothetical protein	0	0	0	0	0	0	18.0515	0	0	17.6129	0
DDENMPNP_55538::Photosystem I P700 chlorophyll a apoprotein A1*	0	0	0	0	0	0	18.0515	46.486	21.733	15.0968	2.94403
HANGEAPK_1117470::hypothetical protein	32.7197	29.3252	0	38.8825	6.60036	0	17.844	17.4322	8.6932	35.2258	11.7761
BJAHOJPH_1215540::Major outer membrane protein P.IB*	15.5671	35.1902	0	8.05424	0	0	17.844	11.6215	47.8126	0	0
GAKNMICK_259236::hypothetical protein	15.1347	67.4479	0	6.66558	3.30018	0	17.844	11.6215	4.3466	12.5806	23.5522
AEJPFAND_115847::30S ribosomal protein S1	13.2609	14.6626	0	12.7757	3.30018	0	17.844	0	17.3864	35.2258	8.83208
DDENMPNP_465292::hypothetical protein	9.51322	8.79755	16.0827	16.3862	19.8011	3.34992	17.844	14.5269	13.0398	5.03226	11.7761
BGLBAGJI_08100::Cytochrome f	3.89177	17.5951	0	4.44372	0	0	17.844	5.81074	26.0796	17.6129	29.4403
BGLBAGJI_616290::Photosystem I P700 chlorophyll a apoprotein A2	3.02693	0	0	0.555465	3.30018	0	17.844	29.0537	34.7728	83.0322	5.88805
AEJPFAND_20150::Succinate--CoA ligase [ADP-forming] subunit beta	1.58554	8.79755	35.3819	2.22186	0	0	17.844	29.0537	26.0796	25.1613	94.2088
BGLBAGJI_416083::Photosystem I P700 chlorophyll a apoprotein A1	1.58554	0	0	0	0	0	17.844	2.90537	47.8126	32.7097	85.3767
AEJPFAND_820022::Protein translocase subunit SecY	1.00898	14.6626	4.82481	16.1085	3.30018	0	17.844	17.4322	39.1194	35.2258	70.6566
AEJPFAND_1601345::Photosystem I reaction center subunit II	0.720699	0	0	0.555465	0	0	17.844	0	8.6932	2.51613	29.4403
AEJPFAND_06304::Photosystem I reaction center subunit II	0.576559	0	0	0	0	0	17.844	26.1483	21.733	0	8.83208
AEJPFAND_1006192::30S ribosomal protein S8	0	0	0	3.61052	0	0	17.844	0	21.733	7.54839	47.1044
AEJPFAND_454674::Cytochrome c-550	0	0	0	0	0	0	17.844	0	0	0	17.6642
BGLBAGJI_61321::hypothetical protein	0	0	0	0	0	0	17.844	2.90537	8.6932	15.0968	0
AEJPFAND_306132::NAD(P)H-quinone oxidoreductase subunit I, chloroplastic*	21.3327	43.9878	16.0827	70.544	19.8011	130.647	17.6365	61.0128	26.0796	7.54839	35.3283
AEJPFAND_382550::Polyribonucleotide nucleotidyltransferase	14.414	5.86503	0	22.7741	0	0	17.6365	8.71612	56.5058	0	23.5522
BGLBAGJI_248054::Photosystem II CP47 reaction center protein*	6.05387	0	0	4.72145	0	0	17.6365	92.9719	26.0796	10.0645	64.7686
BGLBAGJI_1259411::50S ribosomal protein L5	2.30624	0	0	3.33279	3.30018	6.69983	17.6365	0	47.8126	2.51613	11.7761
BGLBAGJI_36859::manualcheck_ ATP synthase subunit beta _ ATP synthase subunit beta, chloroplastic _ 3.A.2 protons {75908515 CHR 2855669..2857117 - F0F1 ATP synthase subunit beta [Anabaena variabilis ATCC 29413]}	1.87382	20.5276	0	0	0	0	17.6365	0	34.7728	12.5806	0
AEJPFAND_1455874::50S ribosomal protein L10	1.58554	2.93252	12.8662	13.0534	0	0	17.6365	31.9591	0	7.54839	14.7201
AEJPFAND_102180::ATP synthase subunit delta	1.4414	0	0	0.277732	0	0	17.6365	11.6215	43.466	5.03226	35.3283
HANGEAPK_662946::50S ribosomal protein L10	1.4414	0	0	3.05506	0	0	17.6365	29.0537	21.733	0	23.5522
BGLBAGJI_68691::Photosystem I P700 chlorophyll a apoprotein A2	1.15312	0	0	1.66639	9.90053	0	17.6365	5.81074	26.0796	55.3548	35.3283
AEJPFAND_1823785::50S ribosomal protein L10	0.288279	0	6.43308	1.66639	0	3.34992	17.6365	29.0537	17.3864	0	5.88805
BGLBAGJI_201204::hypothetical protein	0.14414	0	0	0	0	13.3997	17.6365	20.3376	0	30.1935	5.88805
AEJPFAND_263413::Ferredoxin	0	0	0	0	0	0	17.6365	40.6752	4.3466	0	35.3283
BGLBAGJI_256238::Peptidoglycan-associated lipoprotein*	121.077	123.166	4.82481	73.8768	36.302	6.69983	17.429	72.6343	21.733	15.0968	2.94403
AEJPFAND_103048::manualcheck_ Putative amino-acid ABC transporter-binding protein YhdW _ General L-amino acid-binding periplasmic protein AapJ _ 3.A.1 amino acid (glutamine/glutamate/aspartate?) {39935626 CHR 2907057..2908073 aapJ-1 ABC transporter, periplasmic amino acid binding protein aapJ-1 [Rhodopseudomonas palustris CGA009]}	31.4225	49.8528	51.4647	23.885	36.302	20.0995	17.429	0	26.0796	5.03226	73.6006
AEJPFAND_131551::DNA-directed RNA polymerase subunit beta'*	19.7471	14.6626	61.1143	12.498	0	6.69983	17.429	2.90537	4.3466	17.6129	2.94403
BGLBAGJI_560553::hypothetical protein	9.8015	0	41.815	20.5522	0	0	17.429	0	0	0	20.6082
BGLBAGJI_1202435::hypothetical protein	9.65736	5.86503	8.04135	18.0526	9.90053	40.199	17.429	34.8645	17.3864	0	23.5522
AEJPFAND_128503::hypothetical protein	7.63941	17.5951	1.60827	12.7757	0	60.2985	17.429	0	21.733	72.9677	61.8245
AEJPFAND_1153982::Cytochrome b6-f complex subunit 4	6.63043	0	0	2.49959	0	20.0995	17.429	14.5269	8.6932	12.5806	55.9365
AEJPFAND_371670::hypothetical protein	5.47731	0	12.8662	0	0	20.0995	17.429	8.71612	95.6251	10.0645	38.2723
AEJPFAND_826176::50S ribosomal protein L14	3.89177	0	0	4.72145	6.60036	0	17.429	8.71612	56.5058	60.3871	2.94403
AEJPFAND_1070072::Cytochrome c oxidase subunit 1*	1.58554	2.93252	0	4.72145	0	23.4494	17.429	55.2021	8.6932	40.2581	26.4962
AEJPFAND_72182::hypothetical protein	1.00898	5.86503	0	1.94413	0	0	17.429	14.5269	0	0	8.83208
AEJPFAND_04843::Cytochrome c-550	0.864838	0	0	1.11093	0	0	17.429	72.6343	13.0398	78	23.5522
AEJPFAND_06276::manualcheck_ ATP synthase subunit c _ ATP synthase subunit c, chloroplastic _ 3.A.2 protons {16329331 CHR 176256..176501 atpH F0F1 ATP synthase subunit C [Synechocystis sp. PCC 6803]}	0.720699	0	0	1.38866	0	0	17.429	49.3913	39.1194	45.2903	0
AEJPFAND_263415::manualcheck_ Sec-independent protein translocase protein TatC _ Uncharacterized tatC-like protein ycf43	0.720699	0	0	0.555465	3.30018	0	17.429	11.6215	13.0398	42.7742	17.6642
AEJPFAND_03576::Vitamin B12 transporter BtuB*	0.14414	0	0	0.277732	0	0	17.429	43.5806	4.3466	40.2581	94.2088
AEJPFAND_313690::Ferredoxin	0	0	0	0.833197	0	0	17.429	0	0	67.9355	0
BGLBAGJI_349877::manualcheck_ ATP synthase subunit b _ ATP synthase subunit b, chloroplastic	0	0	0	0	0	0	17.429	37.7698	34.7728	7.54839	8.83208
BGLBAGJI_400880::hypothetical protein	0	0	0	0	0	0	17.429	29.0537	4.3466	0	0
AEJPFAND_454378::hypothetical protein	35.8908	93.8405	3.21654	53.6024	79.2043	20.0995	17.2215	0	8.6932	0	0
BGLBAGJI_360395::hypothetical protein	33.4404	46.9203	0	31.6615	75.9041	26.7993	17.2215	5.81074	13.0398	0	0
BGLBAGJI_1260710::Translation initiation factor IF-1*	28.5397	14.6626	53.0729	46.9368	16.5009	0	17.2215	37.7698	4.3466	5.03226	2.94403
AEJPFAND_1010511::60 kDa chaperonin	19.4589	8.79755	11.2579	16.1085	19.8011	30.1492	17.2215	8.71612	21.733	65.4193	29.4403
AEJPFAND_522759::60 kDa chaperonin	16.5761	14.6626	64.3308	19.4413	26.4014	0	17.2215	14.5269	65.199	17.6129	14.7201
GAKNMICK_1589300::hypothetical protein	15.2788	26.3927	27.3406	19.9967	13.2007	0	17.2215	0	0	0	11.7761
AEJPFAND_496648::50S ribosomal protein L2	5.47731	8.79755	3.21654	10.8316	23.1012	6.69983	17.2215	0	17.3864	15.0968	26.4962
AEJPFAND_39045::Cytochrome b6-f complex subunit 4	1.87382	8.79755	0	3.61052	0	0	17.2215	8.71612	26.0796	15.0968	79.4887
AEJPFAND_107727::Photosystem I iron-sulfur center	1.29726	0	0	0	0	0	17.2215	0	0	7.54839	32.3843
AEJPFAND_161596::ATP-dependent zinc metalloprotease FtsH 2	1.29726	0	0	0.555465	16.5009	0	17.2215	2.90537	0	25.1613	44.1604
AEJPFAND_271488::NAD(P)H-quinone oxidoreductase subunit 2, chloroplastic*	0.432419	0	0	0	0	0	17.2215	0	0	42.7742	11.7761
AEJPFAND_746540::Adenosylhomocysteinase	0.14414	0	0	0.277732	0	0	17.2215	20.3376	17.3864	15.0968	44.1604
AEJPFAND_07261::Cytochrome f	0	0	0	0	0	0	17.2215	0	34.7728	22.6452	47.1044
AEJPFAND_145309::Protein translocase subunit SecA 1	0	0	0	0	0	0	17.2215	17.4322	17.3864	32.7097	2.94403
AEJPFAND_180377::Protein translocase subunit SecA 1	0	0	0	0	0	0	17.2215	0	0	27.6774	20.6082
BGLBAGJI_903826::hypothetical protein	123.672	102.638	212.292	99.9837	46.2025	113.897	17.014	63.9182	43.466	47.8064	64.7686
GAKNMICK_77326::hypothetical protein	68.8988	85.043	0	124.424	89.1048	23.4494	17.014	26.1483	0	47.8064	11.7761
AEJPFAND_797185::hypothetical protein	56.6469	96.7731	20.9075	24.4405	0	80.398	17.014	11.6215	30.4262	0	5.88805
BJAHOJPH_361729::Cold shock-like protein CspC	16.8643	0	41.815	23.885	0	0	17.014	37.7698	8.6932	0	14.7201
AEJPFAND_1092639::hypothetical protein	7.06285	2.93252	0	11.387	19.8011	0	17.014	11.6215	34.7728	37.7419	2.94403
AEJPFAND_62777::50S ribosomal protein L10*	5.47731	0	0	12.2202	0	6.69983	17.014	2.90537	13.0398	2.51613	11.7761
AEJPFAND_1123120::Cytochrome b6	0.864838	0	0	0.277732	0	0	17.014	2.90537	47.8126	2.51613	41.2164
AEJPFAND_72183::hypothetical protein	0.864838	0	0	4.16599	3.30018	0	17.014	0	52.1592	0	29.4403
AEJPFAND_1214554::Elongation factor Tu 2	0.432419	0	0	0.555465	0	0	17.014	37.7698	65.199	12.5806	50.0484
AEJPFAND_974323::Photosystem I reaction center subunit XI	0.432419	0	0	0	0	0	17.014	0	0	0	29.4403
AEJPFAND_00888::hypothetical protein	0.14414	0	0	0	0	0	17.014	17.4322	73.8922	7.54839	17.6642
AEJPFAND_52507:: Uncharacterized protein ycf39 *	0.14414	0	0	0	0	0	17.014	8.71612	21.733	0	67.7126
AEJPFAND_1006195::50S ribosomal protein L24	0	0	0	0	0	0	17.014	14.5269	52.1592	35.2258	26.4962
AEJPFAND_193462::Cytochrome b	0	0	0	0	0	0	17.014	46.486	126.051	2.51613	11.7761
BGLBAGJI_303624::manualcheck_ ATP synthase subunit alpha _ ATP synthase subunit alpha, chloroplastic _ 3.A.2 protons {16329327 CHR 173014..174525 atpA F0F1 ATP synthase subunit alpha [Synechocystis sp. PCC 6803]}	0	11.7301	0	2.22186	0	0	17.014	8.71612	65.199	10.0645	11.7761
BGLBAGJI_441489::hypothetical protein	0	0	0	0	0	0	17.014	0	4.3466	35.2258	0
BGLBAGJI_597076::hypothetical protein	0	0	0	0.277732	0	0	17.014	2.90537	8.6932	25.1613	0
GAKNMICK_452433::hypothetical protein	0	0	0	0	0	0	17.014	2.90537	0	2.51613	0
HANGEAPK_588850::hypothetical protein	58.2324	199.411	59.506	91.9294	254.114	46.8988	16.8066	29.0537	13.0398	27.6774	35.3283
BJAHOJPH_771874::hypothetical protein	34.017	164.221	24.1241	33.8834	56.103	90.4477	16.8066	26.1483	4.3466	7.54839	2.94403
AEJPFAND_332954::hypothetical protein	25.6569	11.7301	0	28.6064	9.90053	36.8491	16.8066	0	21.733	35.2258	11.7761
BGLBAGJI_1707476::hypothetical protein	22.9182	0	49.8564	35.5497	3.30018	16.7496	16.8066	5.81074	4.3466	0	14.7201
BGLBAGJI_16855::Vitamin B12 transporter BtuB*	22.0534	2.93252	20.9075	22.7741	6.60036	23.4494	16.8066	37.7698	21.733	10.0645	5.88805
BGLBAGJI_446997::hypothetical protein	17.4409	17.5951	0	12.498	16.5009	0	16.8066	2.90537	4.3466	17.6129	20.6082
BGLBAGJI_559809::DNA-directed RNA polymerase subunit beta'*	11.8195	2.93252	0	10.8316	26.4014	6.69983	16.8066	40.6752	4.3466	50.3226	0
GAKNMICK_944023::hypothetical protein	11.6753	2.93252	4.82481	29.4396	9.90053	0	16.8066	5.81074	0	5.03226	0
AEJPFAND_156412::hypothetical protein	10.8105	11.7301	0	5.27692	0	6.69983	16.8066	0	8.6932	2.51613	5.88805
AEJPFAND_590789::30S ribosomal protein S1	9.65736	14.6626	0	6.38785	0	0	16.8066	2.90537	43.466	17.6129	26.4962
AEJPFAND_977094::Xylene monooxygenase electron transfer component*	9.36908	0	0	9.16517	0	30.1492	16.8066	11.6215	0	0	23.5522
AEJPFAND_1761822::Protein translocase subunit SecY*	7.63941	17.5951	0	11.9425	19.8011	3.34992	16.8066	0	4.3466	10.0645	67.7126
BGLBAGJI_37150::Ribulose bisphosphate carboxylase large chain	6.63043	14.6626	1.60827	2.22186	0	3.34992	16.8066	0	8.6932	17.6129	14.7201
AEJPFAND_836505::manualcheck_ ATP synthase epsilon chain _ ATP synthase epsilon chain, chloroplastic	4.61247	0	0	3.88825	0	23.4494	16.8066	11.6215	4.3466	0	20.6082
AEJPFAND_850541::30S ribosomal protein S11	4.03591	0	0	8.6097	13.2007	16.7496	16.8066	0	4.3466	0	20.6082
BGLBAGJI_211106::manualcheck_ ATP synthase subunit alpha _ ATP synthase subunit alpha, chloroplastic _ 3.A.2 protons {56751186 CHR 1288487..1290004 atpA F0F1 ATP synthase subunit alpha [Synechococcus elongatus PCC 6301]}	3.31521	0	0	0.555465	0	0	16.8066	11.6215	21.733	7.54839	2.94403
AEJPFAND_437997:: Uncharacterized protein ycf66 *	1.58554	0	0	0.833197	0	0	16.8066	49.3913	4.3466	2.51613	35.3283
AEJPFAND_35820::ATP synthase subunit beta*	1.29726	0	0	2.49959	0	0	16.8066	5.81074	0	15.0968	35.3283
AEJPFAND_786757::manualcheck_ ATP synthase subunit delta _ ATP synthase subunit delta, chloroplastic	1.29726	0	0	0.277732	0	0	16.8066	37.7698	30.4262	12.5806	29.4403
BGLBAGJI_99554::Photosystem I P700 chlorophyll a apoprotein A1	1.29726	0	0	1.66639	0	16.7496	16.8066	49.3913	26.0796	32.7097	17.6642
AEJPFAND_1005648::Cytochrome b559 subunit alpha	0.576559	0	0	0	0	0	16.8066	29.0537	30.4262	7.54839	32.3843
AEJPFAND_293617::DNA-directed RNA polymerase subunit beta'*	0.288279	0	0	1.94413	0	0	16.8066	17.4322	43.466	5.03226	32.3843
AEJPFAND_319027::30S ribosomal protein S3	0.14414	0	0	2.22186	0	0	16.8066	20.3376	8.6932	17.6129	50.0484
AEJPFAND_49118::Photosystem I reaction center subunit XI	0.14414	0	0	0	0	0	16.8066	17.4322	0	7.54839	23.5522
AEJPFAND_443019::hypothetical protein	0	0	0	0	0	0	16.8066	0	17.3864	17.6129	2.94403
GAKNMICK_1518247::hypothetical protein	0	0	32.1654	0.555465	0	0	16.8066	5.81074	0	27.6774	0
AEJPFAND_347029::60 kDa chaperonin	50.0165	55.7178	69.1556	62.2121	46.2025	26.7993	16.5991	37.7698	47.8126	20.129	17.6642
DDENMPNP_116896::hypothetical protein	38.197	67.4479	99.7128	19.4413	23.1012	6.69983	16.5991	58.1074	34.7728	10.0645	35.3283
AEJPFAND_794147::hypothetical protein	18.4499	20.5276	9.64962	39.7157	3.30018	16.7496	16.5991	2.90537	26.0796	0	0
AEJPFAND_34972::DNA-directed RNA polymerase subunit beta	10.8105	8.79755	0	11.9425	13.2007	3.34992	16.5991	31.9591	8.6932	17.6129	0
AEJPFAND_126749::30S ribosomal protein S4	9.94564	26.3927	0	12.498	0	0	16.5991	0	17.3864	52.8387	11.7761
AEJPFAND_405080::Polyribonucleotide nucleotidyltransferase	7.78354	0	0	11.387	0	0	16.5991	0	21.733	0	29.4403
BGLBAGJI_90154::Photosystem II CP47 reaction center protein	6.05387	32.2577	0	11.6648	29.7016	0	16.5991	43.5806	8.6932	0	44.1604
BGLBAGJI_142089::Ribulose bisphosphate carboxylase large chain	4.32419	2.93252	0	3.33279	0	0	16.5991	11.6215	39.1194	2.51613	14.7201
BGLBAGJI_02710::manualcheck_ Ribulose bisphosphate carboxylase small chain, chromosomal _ Ribulose bisphosphate carboxylase small subunit	4.18005	2.93252	0	0	29.7016	0	16.5991	0	56.5058	7.54839	20.6082
AEJPFAND_05356::manualcheck_ ATP synthase subunit beta _ ATP synthase subunit beta, chloroplastic _ 3.A.2 protons {75908515 CHR 2855669..2857117 - F0F1 ATP synthase subunit beta [Anabaena variabilis ATCC 29413]}	3.89177	0	11.2579	1.66639	13.2007	0	16.5991	11.6215	30.4262	50.3226	35.3283
AEJPFAND_04875::manualcheck_ ATP synthase subunit delta _ ATP synthase subunit delta, chloroplastic	3.74763	0	28.9489	0.555465	0	0	16.5991	26.1483	4.3466	2.51613	26.4962
AEJPFAND_1499912::manualcheck_ ATP synthase subunit delta _ ATP synthase subunit delta, chloroplastic	3.02693	2.93252	0	4.99918	0	0	16.5991	43.5806	8.6932	7.54839	20.6082
AEJPFAND_1711616::hypothetical protein	2.45038	14.6626	6.43308	4.44372	0	6.69983	16.5991	0	21.733	0	32.3843
AEJPFAND_227482::Sec-independent protein translocase protein TatC*	1.15312	0	0	0.555465	0	0	16.5991	29.0537	0	0	0
AEJPFAND_63402::50S ribosomal protein L28	1.15312	0	0	0.277732	0	0	16.5991	0	17.3864	5.03226	5.88805
AEJPFAND_55455::Photosystem I P700 chlorophyll a apoprotein A2	1.00898	0	0	0.833197	0	0	16.5991	26.1483	73.8922	98.129	47.1044
BGLBAGJI_431873::Ferredoxin	0.720699	0	0	0	0	0	16.5991	5.81074	0	0	14.7201
BGLBAGJI_649972::Ribosome maturation factor RimM	0.288279	0	0	0.555465	0	3.34992	16.5991	8.71612	95.6251	12.5806	29.4403
AEJPFAND_35802::Cytochrome b6-f complex subunit 4	0.14414	0	0	0	0	0	16.5991	0	30.4262	75.4839	41.2164
AEJPFAND_513702:: Uncharacterized protein ycf39 *	0	0	0	0	0	0	16.5991	26.1483	47.8126	15.0968	0
AEJPFAND_1097261::Periplasmic dipeptide transport protein*	102.483	90.908	11.2579	64.1562	75.9041	16.7496	16.3916	0	26.0796	12.5806	11.7761
AEJPFAND_251802::3.A.1 glycine betaine/L-proline *	13.2609	35.1902	0	7.49878	0	0	16.3916	2.90537	43.466	0	52.9925
GAKNMICK_1302039::hypothetical protein	10.0898	38.1227	0	23.6073	56.103	0	16.3916	0	99.9717	100.645	23.5522
BGLBAGJI_1019723::hypothetical protein	8.21596	0	25.7323	16.3862	0	40.199	16.3916	2.90537	8.6932	5.03226	14.7201
AEJPFAND_468466::hypothetical protein	3.60349	0	0	5.55465	0	0	16.3916	0	13.0398	0	11.7761
AEJPFAND_159450::DNA-directed RNA polymerase subunit beta'	2.01796	32.2577	0	5.55465	0	6.69983	16.3916	26.1483	13.0398	0	35.3283
AEJPFAND_426725::Photosystem II CP43 reaction center protein*	1.72968	0	0	1.94413	0	0	16.3916	14.5269	56.5058	20.129	38.2723
AEJPFAND_1054902::DNA-directed RNA polymerase subunit alpha	0.288279	17.5951	0	0.277732	0	0	16.3916	0	0	22.6452	23.5522
BGLBAGJI_150299::manualcheck_ ATP synthase subunit alpha _ ATP synthase subunit alpha, chloroplastic _ 3.A.2 protons {56751186 CHR 1288487..1290004 atpA F0F1 ATP synthase subunit alpha [Synechococcus elongatus PCC 6301]}	0.288279	0	1.60827	0.277732	0	0	16.3916	5.81074	26.0796	17.6129	2.94403
AEJPFAND_265909::Photosystem I reaction center subunit III	0.14414	0	0	0	0	0	16.3916	11.6215	43.466	35.2258	29.4403
AEJPFAND_04403::Cytochrome b6-f complex subunit 7	0	0	0	0	0	0	16.3916	0	0	10.0645	0
AEJPFAND_1075434::hypothetical protein	0	0	0	0	0	0	16.3916	2.90537	0	7.54839	0
AEJPFAND_21208::Ribonuclease G*	0	0	0	0	0	0	16.3916	0	34.7728	0	82.4327
AEJPFAND_286715::manualcheck_ ATP synthase subunit b' _ ATP synthase subunit b', chloroplastic	0	0	0	0	0	0	16.3916	23.243	0	10.0645	11.7761
BGLBAGJI_333912::hypothetical protein	0	0	0	0	0	0	16.3916	0	0	22.6452	0
BGLBAGJI_363666::manualcheck_ Ribulose bisphosphate carboxylase small chain, chromosomal _ Ribulose bisphosphate carboxylase small subunit	49.5841	23.4601	24.1241	62.2121	46.2025	26.7993	16.1841	14.5269	47.8126	0	5.88805
AEJPFAND_70036::DNA-directed RNA polymerase subunit beta	26.6658	5.86503	0	29.7174	0	26.7993	16.1841	2.90537	8.6932	20.129	5.88805
BGLBAGJI_1650943::manualcheck_ Cold shock protein CspC _ Cold shock-like protein CspLA	18.594	0	0	18.0526	13.2007	10.0497	16.1841	0	4.3466	0	2.94403
AEJPFAND_501364::50S ribosomal protein L10*	9.65736	8.79755	0	15.2753	0	0	16.1841	90.0665	21.733	27.6774	5.88805
AEJPFAND_440383::Methanethiol oxidase	8.3601	5.86503	0	11.387	0	0	16.1841	17.4322	8.6932	0	20.6082
BGLBAGJI_1037343::Ketol-acid reductoisomerase (NAD(+))	6.91871	5.86503	0	8.6097	13.2007	20.0995	16.1841	11.6215	0	30.1935	14.7201
AEJPFAND_566407::Photosystem II D2 protein	5.47731	0	0	0.277732	0	50.2487	16.1841	0	34.7728	2.51613	20.6082
AEJPFAND_10996::ATP-dependent Clp protease ATP-binding subunit ClpC	4.61247	2.93252	0	4.44372	0	0	16.1841	11.6215	13.0398	10.0645	32.3843
DDENMPNP_257791::hypothetical protein	4.46833	5.86503	1.60827	3.61052	0	0	16.1841	0	8.6932	0	29.4403
AEJPFAND_70580::manualcheck_ Ribulose bisphosphate carboxylase small chain, chromosomal _ Ribulose bisphosphate carboxylase small subunit	3.60349	2.93252	0	1.94413	0	0	16.1841	17.4322	4.3466	55.3548	76.5447
BGLBAGJI_872711::hypothetical protein	3.17107	0	0	12.2202	0	10.0497	16.1841	69.7289	0	17.6129	32.3843
BGLBAGJI_693208::50S ribosomal protein L16	2.73865	0	0	3.88825	0	0	16.1841	8.71612	43.466	37.7419	23.5522
AEJPFAND_385381::hypothetical protein	2.01796	8.79755	0	19.1635	19.8011	3.34992	16.1841	2.90537	8.6932	10.0645	61.8245
AEJPFAND_1128814::DNA-directed RNA polymerase subunit alpha*	1.58554	0	0	8.05424	0	0	16.1841	11.6215	73.8922	37.7419	52.9925
AEJPFAND_64878::Photosystem I P700 chlorophyll a apoprotein A2	1.58554	0	0	0.277732	0	0	16.1841	2.90537	99.9717	25.1613	100.097
AEJPFAND_208014::hypothetical protein	1.29726	0	0	20.8299	29.7016	3.34992	16.1841	11.6215	8.6932	15.0968	11.7761
AEJPFAND_639266::hypothetical protein	1.15312	0	0	1.38866	0	0	16.1841	0	34.7728	0	5.88805
AEJPFAND_710150::tRNA (guanine-N(1)-)-methyltransferase	0.720699	0	0	8.33197	6.60036	3.34992	16.1841	58.1074	69.5456	10.0645	44.1604
AEJPFAND_115595::Chaperone protein dnaK2	0.288279	0	0	0	0	0	16.1841	0	21.733	2.51613	11.7761
AEJPFAND_117567::manualcheck_ 50S ribosomal protein L1 _ 50S ribosomal protein L1, chloroplastic	0.288279	0	0	0	0	0	16.1841	20.3376	13.0398	25.1613	5.88805
BGLBAGJI_329542::hypothetical protein	0	0	0	0.277732	0	0	16.1841	0	0	2.51613	0
BGLBAGJI_431875::manualcheck_ Sec-independent protein translocase protein TatC _ Uncharacterized tatC-like protein ycf43	0	0	0	0	0	0	16.1841	5.81074	0	7.54839	14.7201
BGLBAGJI_560953::hypothetical protein	0	0	1.60827	0	0	0	16.1841	0	0	12.5806	0
AEJPFAND_585258::hypothetical protein	131.455	164.221	8.04135	105.538	108.906	0	15.9766	17.4322	13.0398	12.5806	2.94403
GAKNMICK_496852::Nickel and cobalt resistance protein CnrA*	89.6549	79.178	16.0827	116.925	59.4032	0	15.9766	0	30.4262	15.0968	2.94403
BGLBAGJI_561796::hypothetical protein	79.8534	73.3129	11.2579	64.9894	49.5027	26.7993	15.9766	63.9182	0	0	5.88805
BJAHOJPH_1059935::hypothetical protein	26.0893	23.4601	3.21654	20.2745	49.5027	36.8491	15.9766	20.3376	30.4262	7.54839	2.94403
AEJPFAND_1628069::Cold shock-like protein CspE	19.0264	0	19.2992	36.6607	52.8028	23.4494	15.9766	31.9591	0	0	5.88805
BGLBAGJI_367877:: Uncharacterized HTH-type transcriptional regulator in himA 3'region (Fragment) *	14.7023	17.5951	0	15.8307	19.8011	0	15.9766	2.90537	0	0	26.4962
BGLBAGJI_550298::hypothetical protein	10.5222	0	0	9.4429	0	0	15.9766	11.6215	26.0796	20.129	0
BGLBAGJI_117834::Ketol-acid reductoisomerase (NAD(+))	4.90075	0	14.4744	22.2186	23.1012	26.7993	15.9766	0	0	40.2581	26.4962
BGLBAGJI_124863::hypothetical protein	4.03591	5.86503	17.691	0.833197	0	13.3997	15.9766	2.90537	65.199	20.129	44.1604
AEJPFAND_117113::ATP-dependent Clp protease ATP-binding subunit ClpC	2.01796	2.93252	0	0.555465	0	0	15.9766	0	0	15.0968	14.7201
AEJPFAND_331072::Photosystem II CP47 reaction center protein*	1.58554	2.93252	0	3.33279	0	13.3997	15.9766	29.0537	4.3466	2.51613	17.6642
AEJPFAND_04870::Photosystem II reaction center protein H	1.4414	0	0	0	0	0	15.9766	0	0	2.51613	8.83208
BGLBAGJI_1325319::hypothetical protein	1.00898	0	0	0	0	0	15.9766	2.90537	60.8524	42.7742	0
AEJPFAND_68136::30S ribosomal protein S19	0.720699	0	0	1.94413	0	0	15.9766	11.6215	34.7728	27.6774	55.9365
AEJPFAND_1583506::manualcheck_ ATP synthase subunit delta _ ATP synthase subunit delta, chloroplastic	0.14414	2.93252	0	1.11093	0	0	15.9766	0	0	15.0968	0
AEJPFAND_06302::manualcheck_ 50S ribosomal protein L1 _ 50S ribosomal protein L1, chloroplastic	0	0	0	0	0	0	15.9766	0	21.733	55.3548	8.83208
AEJPFAND_887524::NADH-quinone oxidoreductase subunit H*	0	0	0	8.33197	0	0	15.9766	0	0	0	0
BGLBAGJI_733057::hypothetical protein	0	8.79755	0	0	0	100.497	15.9766	197.565	4.3466	30.1935	8.83208
AEJPFAND_187574::hypothetical protein	93.835	111.436	119.012	53.8801	49.5027	43.5489	15.7691	11.6215	8.6932	7.54839	0
AEJPFAND_1533889::hypothetical protein	36.3232	29.3252	12.8662	25.8291	9.90053	20.0995	15.7691	0	26.0796	7.54839	14.7201
BJAHOJPH_812109::Cold shock-like protein CspLA	32.8639	14.6626	0	27.7732	0	0	15.7691	0	4.3466	7.54839	11.7761
GAKNMICK_1294816::hypothetical protein	11.6753	46.9203	1.60827	4.99918	19.8011	60.2985	15.7691	37.7698	0	0	8.83208
GAKNMICK_143136::Superoxide dismutase [Mn]*	11.387	0	3.21654	13.6089	26.4014	3.34992	15.7691	0	47.8126	5.03226	17.6642
AEJPFAND_1621256::hypothetical protein	8.64838	8.79755	0	12.2202	3.30018	0	15.7691	43.5806	0	0	2.94403
AEJPFAND_652148::hypothetical protein	7.35113	2.93252	0	35.8275	23.1012	0	15.7691	11.6215	0	0	5.88805
BGLBAGJI_958211::manualcheck_ Cold shock protein CspC _ Cold shock-like protein CspLA	6.91871	0	0	9.4429	3.30018	0	15.7691	0	0	0	5.88805
AEJPFAND_293382::Photosystem II D2 protein	2.59451	0	0	0.277732	0	0	15.7691	29.0537	26.0796	22.6452	273.794
AEJPFAND_1314428::tRNA (guanine-N(1)-)-methyltransferase	0.864838	0	0	0.833197	0	0	15.7691	31.9591	21.733	0	2.94403
AEJPFAND_660731::Photosystem I P700 chlorophyll a apoprotein A2*	0.864838	5.86503	0	1.11093	0	0	15.7691	55.2021	26.0796	62.9032	52.9925
AEJPFAND_18911::Photosystem II reaction center protein H	0.720699	11.7301	0	0	0	0	15.7691	37.7698	17.3864	27.6774	32.3843
AEJPFAND_319022::50S ribosomal protein L4	0.720699	0	0	7.77651	42.9023	43.5489	15.7691	2.90537	0	25.1613	41.2164
AEJPFAND_159171::manualcheck_ Magnesium-chelatase 38 kDa subunit _ Magnesium-chelatase subunit ChlI	0.14414	0	0	0	0	0	15.7691	2.90537	30.4262	2.51613	11.7761
AEJPFAND_132289::Photosystem I reaction center subunit III	0	0	0	0	0	0	15.7691	8.71612	17.3864	42.7742	32.3843
AEJPFAND_148048::hypothetical protein	0	0	0	0	0	0	15.7691	270.2	0	0	818.439
AEJPFAND_40363::hypothetical protein	0	0	0	0	0	0	15.7691	37.7698	26.0796	0	5.88805
GAKNMICK_1482288::hypothetical protein	0	0	0	0	0	0	15.7691	0	0	25.1613	0
GAKNMICK_292418::hypothetical protein	0	0	0	0	0	0	15.7691	14.5269	0	0	0
BJAHOJPH_839777::hypothetical protein	49.2958	32.2577	6.43308	34.4388	16.5009	83.7479	15.5616	17.4322	4.3466	32.7097	35.3283
BGLBAGJI_766343::hypothetical protein	16.2878	14.6626	4.82481	19.1635	0	53.5986	15.5616	14.5269	0	7.54839	5.88805
AEJPFAND_182314::Nitrite reductase*	13.1167	23.4601	12.8662	36.6607	42.9023	30.1492	15.5616	0	26.0796	0	26.4962
AEJPFAND_05065::60 kDa chaperonin	3.31521	0	0	5.27692	9.90053	36.8491	15.5616	5.81074	43.466	12.5806	11.7761
AEJPFAND_483335::30S ribosomal protein S5	3.31521	5.86503	0	9.16517	0	16.7496	15.5616	20.3376	56.5058	35.2258	29.4403
AEJPFAND_85853::manualcheck_ Sec-independent protein translocase protein TatC _ Uncharacterized tatC-like protein ycf43	1.87382	8.79755	0	0	0	0	15.5616	34.8645	21.733	32.7097	20.6082
AEJPFAND_39368::Ribulose bisphosphate carboxylase large chain	1.29726	0	0	1.11093	0	0	15.5616	34.8645	56.5058	25.1613	52.9925
AEJPFAND_594462::Cytochrome c oxidase subunit 2*	0.432419	0	0	0	0	0	15.5616	0	13.0398	30.1935	38.2723
AEJPFAND_1010969::manualcheck_ Sec-independent protein translocase protein TatC _ Uncharacterized tatC-like protein ycf43	0.288279	0	0	0.833197	0	23.4494	15.5616	11.6215	13.0398	47.8064	35.3283
AEJPFAND_175893::50S ribosomal protein L17	0.14414	0	0	0.555465	0	0	15.5616	0	0	0	41.2164
AEJPFAND_302740::hypothetical protein	0.14414	0	0	0	0	0	15.5616	0	0	32.7097	8.83208
AEJPFAND_07259::manualcheck_ ATP synthase epsilon chain _ ATP synthase epsilon chain, chloroplastic	0	0	0	0	0	0	15.5616	0	21.733	90.5806	50.0484
AEJPFAND_1024437::hypothetical protein	0	0	0	0	0	0	15.5616	11.6215	4.3466	5.03226	8.83208
AEJPFAND_141173::Cytochrome f	0	0	0	0	0	0	15.5616	75.5397	17.3864	30.1935	85.3767
AEJPFAND_32136::Vitamin B12 transporter BtuB*	0	0	0	0.555465	0	0	15.5616	66.8236	43.466	0	20.6082
AEJPFAND_411577::Ribulose bisphosphate carboxylase large chain*	0	0	0	2.49959	0	0	15.5616	40.6752	8.6932	12.5806	23.5522
HANGEAPK_809437::hypothetical protein	24.792	26.3927	0	37.4939	13.2007	0	15.3541	17.4322	0	0	0
AEJPFAND_268995::ATP synthase subunit alpha	10.3781	17.5951	0	10.2761	46.2025	43.5489	15.3541	34.8645	0	0	14.7201
AEJPFAND_105525::30S ribosomal protein S10	8.21596	5.86503	0	15.2753	0	13.3997	15.3541	0	4.3466	50.3226	2.94403
AEJPFAND_468713::manualcheck_ ATP synthase subunit alpha _ ATP synthase subunit alpha, chloroplastic _ 3.A.2 protons {56751186 CHR 1288487..1290004 atpA F0F1 ATP synthase subunit alpha [Synechococcus elongatus PCC 6301]}	7.20699	0	0	19.9967	0	0	15.3541	31.9591	21.733	7.54839	8.83208
AEJPFAND_19301::manualcheck_ Sec-independent protein translocase protein TatC _ Uncharacterized tatC-like protein ycf43	5.33317	0	0	4.16599	0	16.7496	15.3541	26.1483	65.199	20.129	38.2723
GAKNMICK_1275882::manualcheck_ ATP synthase subunit delta _ ATP synthase subunit delta, chloroplastic	5.04489	0	0	2.49959	0	0	15.3541	2.90537	0	0	17.6642
AEJPFAND_39054::Cytochrome c-550	1.87382	0	0	1.38866	0	0	15.3541	0	69.5456	7.54839	14.7201
AEJPFAND_1203716::hypothetical protein	1.4414	8.79755	0	0.833197	0	20.0995	15.3541	17.4322	0	17.6129	8.83208
AEJPFAND_634221::hypothetical protein	1.15312	8.79755	0	17.2194	0	0	15.3541	29.0537	95.6251	40.2581	73.6006
BGLBAGJI_549578::Photosystem I P700 chlorophyll a apoprotein A2*	1.00898	0	0	2.22186	0	0	15.3541	0	30.4262	15.0968	5.88805
AEJPFAND_07264::ATP-dependent zinc metalloprotease FtsH 2	0.14414	0	0	0	0	0	15.3541	11.6215	21.733	32.7097	32.3843
AEJPFAND_18917::manualcheck_ ATP synthase subunit b _ ATP synthase subunit b, chloroplastic	0.14414	0	0	0	0	0	15.3541	49.3913	43.466	0	2.94403
AEJPFAND_217823::hypothetical protein	0.14414	0	0	0.833197	0	0	15.3541	0	13.0398	15.0968	8.83208
AEJPFAND_1507201::Ferredoxin	0	0	0	0.555465	0	0	15.3541	0	4.3466	22.6452	0
AEJPFAND_181589::50S ribosomal protein L10	0	0	0	3.33279	0	0	15.3541	43.5806	0	0	73.6006
AEJPFAND_52545::tRNA (guanine-N(1)-)-methyltransferase	0	0	0	0	0	0	15.3541	11.6215	0	30.1935	8.83208
BGLBAGJI_03227::manualcheck_ ATP synthase subunit b _ ATP synthase subunit b, chloroplastic	0	0	0	1.38866	0	0	15.3541	23.243	30.4262	30.1935	85.3767
BGLBAGJI_560955::hypothetical protein	0	0	0	0.833197	0	0	15.3541	26.1483	0	7.54839	0
BGLBAGJI_311894::Alpha-keto acid-binding periplasmic protein TakP*	62.1242	52.7853	54.6812	26.1068	59.4032	73.6981	15.1467	20.3376	34.7728	37.7419	17.6642
BGLBAGJI_279655::hypothetical protein	41.5122	11.7301	1.60827	39.7157	42.9023	0	15.1467	0	30.4262	2.51613	5.88805
BJAHOJPH_747773::manualcheck_ Putative amino-acid ABC transporter-binding protein YhdW _ Glutamate/glutamine/aspartate/asparagine-binding protein BztA _ 3.A.1 amino acid (glutamine/glutamate/aspartate?) {56695433 CHR 515315..516457 - glutamate/glutamine/aspartate/asparagine ABC transporter, periplasmic substrate-binding protein [Silicibacter pomeroyi DSS-3]}	33.008	61.5829	45.0316	24.1627	3.30018	36.8491	15.1467	29.0537	0	2.51613	23.5522
AEJPFAND_1598447::hypothetical protein	20.4678	14.6626	0	31.3838	42.9023	0	15.1467	34.8645	4.3466	0	0
BGLBAGJI_153534::hypothetical protein	17.585	11.7301	40.2068	14.1644	3.30018	0	15.1467	20.3376	21.733	5.03226	17.6642
AEJPFAND_1356680::hypothetical protein	13.8374	0	0	38.6048	19.8011	6.69983	15.1467	26.1483	0	5.03226	14.7201
AEJPFAND_700433::Elongation factor G	10.5222	0	0	12.7757	0	16.7496	15.1467	0	13.0398	5.03226	14.7201
AEJPFAND_04442::manualcheck_ Ribulose bisphosphate carboxylase small chain, chromosomal _ Ribulose bisphosphate carboxylase small subunit	9.94564	17.5951	1.60827	3.05506	0	0	15.1467	52.2967	17.3864	25.1613	35.3283
BGLBAGJI_1308058::hypothetical protein	9.65736	0	1.60827	12.7757	0	0	15.1467	2.90537	0	20.129	17.6642
AEJPFAND_04438::manualcheck_ ATP synthase subunit a _ ATP synthase subunit a, chloroplastic _ 3.A.2 protons {22297973 CHR 427060..427818 atpI F0F1 ATP synthase subunit A [Thermosynechococcus elongatus BP-1]}	7.92768	0	0	7.22104	0	0	15.1467	37.7698	8.6932	5.03226	35.3283
AEJPFAND_1119527::hypothetical protein	2.88279	0	0	4.99918	0	0	15.1467	0	0	0	11.7761
AEJPFAND_123364::50S ribosomal protein L10	1.29726	0	4.82481	5.83238	0	0	15.1467	5.81074	0	22.6452	44.1604
BGLBAGJI_656057::50S ribosomal protein L10	1.00898	0	0	2.22186	0	0	15.1467	17.4322	60.8524	17.6129	23.5522
AEJPFAND_1119528::30S ribosomal protein S19*	0.720699	0	0	3.05506	0	0	15.1467	23.243	0	0	2.94403
AEJPFAND_169457::NAD(P)H-quinone oxidoreductase subunit 2, chloroplastic*	0.720699	0	0	2.22186	0	0	15.1467	0	47.8126	50.3226	14.7201
AEJPFAND_168100::manualcheck_ ATP synthase epsilon chain _ ATP synthase epsilon chain, chloroplastic	0.288279	0	0	0.277732	13.2007	0	15.1467	14.5269	0	22.6452	11.7761
AEJPFAND_06332:: Uncharacterized protein ycf39 *	0.14414	0	0	0	0	0	15.1467	87.1612	21.733	0	2.94403
AEJPFAND_1340078::manualcheck_ 50S ribosomal protein L11 _ 50S ribosomal protein L11, chloroplastic	0	0	0	0	0	0	15.1467	49.3913	0	0	0
AEJPFAND_378381::manualcheck_ ATP synthase subunit a _ ATP synthase subunit a, chloroplastic _ 3.A.2 protons {22297973 CHR 427060..427818 atpI F0F1 ATP synthase subunit A [Thermosynechococcus elongatus BP-1]}	0	0	0	0.833197	0	0	15.1467	5.81074	21.733	2.51613	23.5522
AEJPFAND_52518::Photosystem I reaction center subunit II	0	0	0	0.277732	0	0	15.1467	2.90537	0	0	14.7201
BGLBAGJI_193618::hypothetical protein	0	0	0	0	0	0	15.1467	0	4.3466	0	0
HANGEAPK_1138771::hypothetical protein	18.594	11.7301	38.5985	16.9417	33.0018	13.3997	14.9392	0	0	7.54839	5.88805
AEJPFAND_299136::DNA-binding protein HU	14.1257	0	0	26.3846	19.8011	23.4494	14.9392	0	0	0	0
BGLBAGJI_1078081::hypothetical protein	12.6843	5.86503	0	4.99918	6.60036	63.6484	14.9392	5.81074	26.0796	0	20.6082
AEJPFAND_620897::Elongation factor Tu	7.35113	32.2577	0	16.1085	13.2007	6.69983	14.9392	29.0537	0	10.0645	14.7201
AEJPFAND_827255::30S ribosomal protein S2	1.4414	0	0	4.44372	0	0	14.9392	0	17.3864	50.3226	5.88805
AEJPFAND_14816::ATP-dependent Clp protease ATP-binding subunit ClpC	0.864838	0	0	0.555465	0	0	14.9392	0	0	42.7742	26.4962
BGLBAGJI_02720::Photosystem II D2 protein	0.864838	0	0	0	0	0	14.9392	0	8.6932	7.54839	38.2723
AEJPFAND_942633::50S ribosomal protein L6	0.576559	0	1.60827	13.6089	0	0	14.9392	0	8.6932	62.9032	35.3283
AEJPFAND_172612::hypothetical protein	0	0	1.60827	2.49959	0	0	14.9392	0	4.3466	0	0
AEJPFAND_1726742::Photosystem I reaction center subunit II	0	0	0	0	0	3.34992	14.9392	0	0	12.5806	20.6082
AEJPFAND_185296::hypothetical protein	0	0	0	0.555465	0	0	14.9392	87.1612	39.1194	7.54839	5.88805
AEJPFAND_872993::hypothetical protein	0	0	0	0	0	0	14.9392	17.4322	13.0398	27.6774	44.1604
BGLBAGJI_1255478::hypothetical protein	0	0	14.4744	0.833197	3.30018	0	14.9392	14.5269	34.7728	12.5806	29.4403
AEJPFAND_1366098::manualcheck_ Tubulin-like protein CetZ _ Tubulin alpha chain	38.7736	90.908	32.1654	57.4906	75.9041	0	14.7317	0	30.4262	7.54839	50.0484
AEJPFAND_311020::manualcheck_ Sulfate adenylyltransferase subunit 1 _ Elongation factor 1-alpha	36.7556	20.5276	1.60827	28.051	0	50.2487	14.7317	31.9591	0	50.3226	26.4962
BGLBAGJI_785162::manualcheck_ D-xylose-binding periplasmic protein _ 3.A.1 sugar (xylose?) {99078152 mega plasmid 155096..156124 - D-xylose ABC transporter, substrate-binding protein [Silicibacter sp. TM1040]}	29.1162	38.1227	36.9902	28.3287	42.9023	53.5986	14.7317	40.6752	21.733	2.51613	14.7201
AEJPFAND_817261::hypothetical protein	27.9631	38.1227	90.0631	18.6081	13.2007	20.0995	14.7317	0	0	7.54839	17.6642
BGLBAGJI_210778::hypothetical protein	23.3506	38.1227	0	28.6064	23.1012	0	14.7317	14.5269	4.3466	2.51613	0
GAKNMICK_1406256::hypothetical protein	15.1347	17.5951	3.21654	12.7757	66.0036	73.6981	14.7317	43.5806	17.3864	2.51613	2.94403
AEJPFAND_59155::FeS cluster assembly protein SufB _ 3.A.1 ? (Fe-S assembly/SufBCD system)	14.2698	76.2454	4.82481	19.9967	33.0018	20.0995	14.7317	0	0	7.54839	14.7201
GAKNMICK_1408956::hypothetical protein	12.6843	0	11.2579	18.0526	16.5009	30.1492	14.7317	0	0	22.6452	2.94403
AEJPFAND_476896::manualcheck_ ATP synthase subunit delta _ ATP synthase subunit delta, chloroplastic	7.63941	26.3927	0	9.16517	0	0	14.7317	0	8.6932	27.6774	29.4403
AEJPFAND_94954::50S ribosomal protein L10*	7.20699	2.93252	33.7737	13.3312	0	10.0497	14.7317	8.71612	0	0	0
BGLBAGJI_875450::Cold shock-like protein CspLA	5.90973	0	0	31.3838	0	0	14.7317	0	0	0	2.94403
BJAHOJPH_900088::hypothetical protein	3.89177	0	0	1.38866	0	10.0497	14.7317	14.5269	17.3864	32.7097	0
BGLBAGJI_1120594::hypothetical protein	3.02693	0	0	5.27692	0	0	14.7317	0	0	0	11.7761
BGLBAGJI_570808::hypothetical protein	2.59451	5.86503	0	11.6648	6.60036	0	14.7317	0	8.6932	0	8.83208
AEJPFAND_1166482::manualcheck_ ATP synthase epsilon chain _ ATP synthase epsilon chain, chloroplastic	0.720699	0	0	0.833197	0	0	14.7317	5.81074	4.3466	10.0645	17.6642
AEJPFAND_163578::Cytochrome c-550	0.720699	0	0	0	0	0	14.7317	0	21.733	0	29.4403
HANGEAPK_357237::DNA-directed RNA polymerase subunit beta'*	0.720699	2.93252	0	8.33197	0	0	14.7317	14.5269	126.051	10.0645	26.4962
BGLBAGJI_966736::hypothetical protein	0.288279	0	0	0	0	0	14.7317	31.9591	69.5456	2.51613	38.2723
AEJPFAND_05256::Protein PsbN	0.14414	0	0	3.61052	0	0	14.7317	0	4.3466	0	0
AEJPFAND_209465::manualcheck_ ATP synthase subunit alpha _ ATP synthase subunit alpha, chloroplastic _ 3.A.2 protons {16329327 CHR 173014..174525 atpA F0F1 ATP synthase subunit alpha [Synechocystis sp. PCC 6803]}	0.14414	0	0	0.555465	0	6.69983	14.7317	0	8.6932	45.2903	64.7686
BGLBAGJI_04423::manualcheck_ ATP synthase subunit alpha _ ATP synthase subunit alpha, chloroplastic _ 3.A.2 protons {16329327 CHR 173014..174525 atpA F0F1 ATP synthase subunit alpha [Synechocystis sp. PCC 6803]}	0.14414	0	0	1.94413	0	0	14.7317	5.81074	13.0398	20.129	5.88805
AEJPFAND_04437::manualcheck_ ATP synthase subunit c _ ATP synthase subunit c, chloroplastic _ 3.A.2 protons {16329331 CHR 176256..176501 atpH F0F1 ATP synthase subunit C [Synechocystis sp. PCC 6803]}	0	2.93252	0	0.277732	0	0	14.7317	17.4322	21.733	17.6129	29.4403
AEJPFAND_137768::30S ribosomal protein S2	0	0	0	1.66639	0	0	14.7317	11.6215	0	57.871	47.1044
AEJPFAND_297255::50S ribosomal protein L13	0	0	0	4.16599	13.2007	0	14.7317	17.4322	8.6932	0	41.2164
AEJPFAND_298762::Chaperone protein dnaK2	0	0	0	0	0	0	14.7317	0	0	22.6452	2.94403
AEJPFAND_30047::manualcheck_ Elongation factor Tu _ Elongation factor Tu, chloroplastic	0	0	0	0	0	0	14.7317	0	56.5058	0	23.5522
DDENMPNP_208107::hypothetical protein	0	0	0	0	0	0	14.7317	0	78.2388	0	0
GAKNMICK_1179907::hypothetical protein	0	0	0	0	0	0	14.7317	0	0	7.54839	8.83208
GAKNMICK_1420820::hypothetical protein	26.81	23.4601	0	30.8283	3.30018	0	14.5242	29.0537	13.0398	0	2.94403
DDENMPNP_167019::hypothetical protein	15.2788	17.5951	0	6.38785	0	50.2487	14.5242	0	8.6932	55.3548	50.0484
AEJPFAND_200461::DNA-directed RNA polymerase subunit beta	13.8374	14.6626	0	13.6089	0	20.0995	14.5242	17.4322	17.3864	0	2.94403
AEJPFAND_450456::Elongation factor G	9.94564	35.1902	0	16.3862	9.90053	13.3997	14.5242	11.6215	8.6932	50.3226	0
BGLBAGJI_880466::hypothetical protein	8.21596	2.93252	35.3819	13.8866	3.30018	20.0995	14.5242	2.90537	34.7728	10.0645	29.4403
DDENMPNP_270142::hypothetical protein	8.07182	2.93252	0	8.05424	0	10.0497	14.5242	58.1074	17.3864	60.3871	5.88805
AEJPFAND_1307952::Cytochrome f	5.62145	5.86503	0	4.99918	6.60036	13.3997	14.5242	78.445	0	10.0645	2.94403
AEJPFAND_293393::Cytochrome c oxidase subunit 1*	3.89177	0	0	4.44372	0	3.34992	14.5242	0	56.5058	0	52.9925
AEJPFAND_1428949::manualcheck_ ATP synthase subunit b' _ ATP synthase subunit b', chloroplastic	2.01796	0	0	1.38866	0	13.3997	14.5242	0	34.7728	12.5806	26.4962
AEJPFAND_129270::Phosphoenolpyruvate carboxykinase (ATP)	1.29726	5.86503	1.60827	3.05506	0	0	14.5242	0	17.3864	0	29.4403
DDENMPNP_137960::Photosystem II protein D1 2	1.29726	2.93252	0	0.277732	0	0	14.5242	17.4322	17.3864	60.3871	11.7761
AEJPFAND_20168::Translation initiation factor IF-2	0.576559	0	3.21654	0.555465	0	0	14.5242	26.1483	0	22.6452	8.83208
AEJPFAND_1689930::50S ribosomal protein L29	0.288279	0	0	0	0	0	14.5242	26.1483	30.4262	5.03226	8.83208
AEJPFAND_194488::manualcheck_ NADH-quinone oxidoreductase subunit H _ NADH-ubiquinone oxidoreductase chain 1	0.14414	0	0	0	0	0	14.5242	34.8645	8.6932	0	8.83208
AEJPFAND_263410::Cytochrome c-550	0.14414	0	0	0.277732	0	0	14.5242	0	8.6932	17.6129	23.5522
AEJPFAND_679054::NADH-quinone oxidoreductase chain 3*	0.14414	0	0	0.277732	0	0	14.5242	0	4.3466	0	2.94403
AEJPFAND_41474::Cytochrome c-550	0	0	0	0	0	0	14.5242	2.90537	0	10.0645	70.6566
BGLBAGJI_333913::hypothetical protein	0	0	0	0	0	0	14.5242	0	0	10.0645	0
BGLBAGJI_443226::hypothetical protein	0	0	0	0	0	0	14.5242	0	0	5.03226	0
BJAHOJPH_63814::hypothetical protein	0	0	0	0	0	0	14.5242	0	0	20.129	0
BGLBAGJI_1308984::hypothetical protein	112.285	105.571	104.538	48.3254	69.3037	46.8988	14.3167	20.3376	30.4262	2.51613	0
BJAHOJPH_1035209::Ammonia monooxygenase alpha subunit	82.1596	49.8528	32.1654	61.1011	39.6021	87.0978	14.3167	8.71612	0	25.1613	5.88805
BGLBAGJI_1318624::Copper-containing nitrite reductase	70.0519	87.9755	46.6398	93.5958	36.302	26.7993	14.3167	26.1483	0	27.6774	20.6082
GAKNMICK_1487775::hypothetical protein	40.7915	35.1902	53.0729	32.7724	16.5009	23.4494	14.3167	8.71612	0	5.03226	17.6642
AEJPFAND_1464531::hypothetical protein	34.7377	46.9203	35.3819	46.9368	85.8046	26.7993	14.3167	17.4322	0	37.7419	26.4962
BGLBAGJI_1459178::hypothetical protein	32.7197	20.5276	11.2579	26.94	59.4032	40.199	14.3167	5.81074	4.3466	27.6774	23.5522
AEJPFAND_288505::Sulfoacetaldehyde acetyltransferase	16.1436	26.3927	11.2579	23.6073	33.0018	0	14.3167	17.4322	26.0796	0	5.88805
AEJPFAND_462784::DNA-directed RNA polymerase subunit beta*	10.3781	0	30.5571	23.3295	29.7016	36.8491	14.3167	2.90537	13.0398	0	11.7761
AEJPFAND_577631::60 kDa chaperonin*	10.3781	2.93252	0	24.9959	16.5009	3.34992	14.3167	2.90537	60.8524	0	0
AEJPFAND_298783::hypothetical protein	10.2339	23.4601	1.60827	27.7732	19.8011	3.34992	14.3167	5.81074	0	5.03226	14.7201
AEJPFAND_34974::50S ribosomal protein L10*	9.51322	5.86503	3.21654	7.49878	0	0	14.3167	29.0537	8.6932	12.5806	0
BGLBAGJI_48656::60 kDa chaperonin*	8.64838	14.6626	0	6.66558	0	0	14.3167	0	4.3466	12.5806	5.88805
AEJPFAND_1259021::Cold shock-like protein CspG	5.76559	0	0	8.6097	0	0	14.3167	72.6343	0	0	2.94403
GAKNMICK_860260::60 kDa chaperonin 1	5.33317	0	33.7737	6.11011	0	10.0497	14.3167	0	0	7.54839	11.7761
BJAHOJPH_1620406::Photosystem II protein D1 3*	4.90075	49.8528	16.0827	5.27692	26.4014	20.0995	14.3167	26.1483	43.466	52.8387	70.6566
AEJPFAND_373907::Ribulose bisphosphate carboxylase large chain, plasmid*	4.46833	2.93252	25.7323	4.99918	3.30018	0	14.3167	34.8645	30.4262	20.129	32.3843
AEJPFAND_272640::NADH-quinone oxidoreductase chain 3*	1.00898	0	0	4.44372	0	0	14.3167	20.3376	0	0	11.7761
AEJPFAND_646757::Photosystem I assembly protein Ycf4	0.720699	0	0	0.555465	0	0	14.3167	5.81074	4.3466	47.8064	11.7761
BGLBAGJI_716881::manualcheck_ ATP synthase subunit b' _ ATP synthase subunit b', chloroplastic	0.432419	0	0	0	0	0	14.3167	8.71612	0	2.51613	5.88805
AEJPFAND_84320::30S ribosomal protein S18	0.288279	0	0	2.22186	0	0	14.3167	0	43.466	100.645	41.2164
BGLBAGJI_11382::Chaperone protein dnaK2	0.288279	5.86503	0	0	0	0	14.3167	11.6215	13.0398	17.6129	14.7201
AEJPFAND_156571::Photosystem I assembly protein Ycf4	0.14414	0	0	0.277732	0	0	14.3167	0	21.733	20.129	55.9365
AEJPFAND_172839::50S ribosomal protein L15	0.14414	0	0	1.66639	39.6021	6.69983	14.3167	11.6215	34.7728	27.6774	41.2164
AEJPFAND_401272::hypothetical protein	0	0	0	0	0	0	14.3167	23.243	13.0398	7.54839	38.2723
AEJPFAND_456789::NADH-quinone oxidoreductase chain 3*	0	0	0	0	0	0	14.3167	29.0537	21.733	0	5.88805
AEJPFAND_887499::Photosystem I reaction center subunit III	0	0	0	0	0	0	14.3167	8.71612	0	0	41.2164
BGLBAGJI_382095::NAD(P)H-quinone oxidoreductase subunit 2, chloroplastic*	0	0	0	0	0	0	14.3167	8.71612	43.466	0	32.3843
BGLBAGJI_556496::50S ribosomal protein L7/L12	0	0	0	0	0	0	14.3167	23.243	0	2.51613	0
BGLBAGJI_624312::50S ribosomal protein L5*	0	0	0	0.555465	0	0	14.3167	23.243	0	5.03226	0
GAKNMICK_1139581::hypothetical protein	0	0	0	0	0	3.34992	14.3167	0	0	10.0645	0
BJAHOJPH_1775333::hypothetical protein	62.1242	38.1227	0	62.7675	29.7016	0	14.1092	2.90537	0	0	23.5522
AEJPFAND_888679::Cold shock-like protein CspLA	51.1696	2.93252	0	66.6558	9.90053	0	14.1092	2.90537	0	22.6452	14.7201
GAKNMICK_403966::hypothetical protein	28.1072	14.6626	16.0827	64.4339	23.1012	16.7496	14.1092	2.90537	13.0398	27.6774	0
GAKNMICK_1618756::hypothetical protein	26.9541	5.86503	4.82481	70.8218	3.30018	10.0497	14.1092	17.4322	0	27.6774	2.94403
GAKNMICK_200937::hypothetical protein	18.4499	14.6626	27.3406	16.3862	0	10.0497	14.1092	23.243	0	12.5806	17.6642
GAKNMICK_371291::hypothetical protein	17.1526	8.79755	1.60827	27.2178	26.4014	13.3997	14.1092	8.71612	4.3466	10.0645	0
AEJPFAND_834069::manualcheck_ Ribulose bisphosphate carboxylase small chain, chromosomal _ Ribulose bisphosphate carboxylase small subunit	9.51322	0	0	5.27692	33.0018	0	14.1092	0	13.0398	50.3226	79.4887
AEJPFAND_05279::manualcheck_ ATP synthase subunit beta _ ATP synthase subunit beta, chloroplastic _ 3.A.2 protons {22298068 CHR 524306..525754 atpB F0F1 ATP synthase subunit beta [Thermosynechococcus elongatus BP-1]}	8.07182	0	0	2.22186	0	3.34992	14.1092	8.71612	13.0398	7.54839	47.1044
BGLBAGJI_956461::Protein translocase subunit SecY*	4.03591	5.86503	0	6.94331	0	0	14.1092	0	47.8126	52.8387	8.83208
AEJPFAND_136549::Cytochrome b559 subunit alpha	2.45038	2.93252	0	4.44372	0	3.34992	14.1092	11.6215	4.3466	0	26.4962
AEJPFAND_589411::manualcheck_ ATP synthase subunit alpha _ ATP synthase subunit alpha, chloroplastic _ 3.A.2 protons {56751186 CHR 1288487..1290004 atpA F0F1 ATP synthase subunit alpha [Synechococcus elongatus PCC 6301]}	2.01796	0	20.9075	2.49959	0	0	14.1092	23.243	13.0398	5.03226	29.4403
AEJPFAND_242352::manualcheck_ Magnesium-chelatase 38 kDa subunit _ Magnesium-chelatase subunit ChlI	1.87382	0	0	0.555465	16.5009	0	14.1092	2.90537	0	45.2903	8.83208
AEJPFAND_1541161:: ADP-ribosylation factor 1 *	1.29726	0	0	0.277732	0	0	14.1092	5.81074	0	20.129	14.7201
AEJPFAND_09266::ATP synthase gamma chain	0.288279	0	0	0.277732	0	26.7993	14.1092	20.3376	0	2.51613	23.5522
AEJPFAND_07240::Photosystem II reaction center protein H	0	0	0	0	0	0	14.1092	0	0	25.1613	14.7201
AEJPFAND_217824::hypothetical protein	0	0	0	0	0	0	14.1092	0	21.733	0	5.88805
AEJPFAND_390671::hypothetical protein	0	0	0	0	0	0	14.1092	165.606	0	0	500.484
BGLBAGJI_1492917::hypothetical protein	0	0	0	0	0	0	14.1092	0	0	7.54839	0
BGLBAGJI_336971::hypothetical protein	0	0	0	0	0	0	14.1092	0	0	5.03226	0
BGLBAGJI_679278::manualcheck_ Elongation factor Tu _ Elongation factor Tu, chloroplastic	0	0	0	0.277732	0	0	14.1092	2.90537	30.4262	17.6129	8.83208
DDENMPNP_440647::hypothetical protein	0	0	0	0.277732	0	0	14.1092	8.71612	34.7728	30.1935	0
AEJPFAND_1047577::hypothetical protein	22.3417	35.1902	75.5887	17.7749	3.30018	33.4992	13.9017	26.1483	0	0	82.4327
GAKNMICK_1609219::Spore protein SP21*	12.2519	11.7301	0	15.553	23.1012	20.0995	13.9017	20.3376	56.5058	0	2.94403
AEJPFAND_31203::hypothetical protein	11.0988	14.6626	33.7737	14.7198	0	30.1492	13.9017	2.90537	30.4262	47.8064	32.3843
AEJPFAND_534867:: Histone H2A *	8.93666	11.7301	0	17.2194	23.1012	20.0995	13.9017	29.0537	34.7728	25.1613	150.145
AEJPFAND_733319::Short-chain-enoyl-CoA hydratase*	8.3601	20.5276	33.7737	15.553	36.302	43.5489	13.9017	0	56.5058	25.1613	5.88805
AEJPFAND_666822::hypothetical protein	7.20699	14.6626	53.0729	10.8316	13.2007	16.7496	13.9017	0	30.4262	2.51613	23.5522
AEJPFAND_1710297::Cold shock-like protein CspE	6.48629	0	0	11.9425	0	0	13.9017	0	0	0	23.5522
AEJPFAND_346337::manualcheck_ ATP synthase subunit delta _ ATP synthase subunit delta, chloroplastic	4.32419	0	0	2.49959	9.90053	30.1492	13.9017	14.5269	17.3864	30.1935	38.2723
BGLBAGJI_332068::50S ribosomal protein L10	3.74763	0	0	12.498	0	3.34992	13.9017	0	0	32.7097	8.83208
AEJPFAND_435512::Transcription termination/antitermination protein NusA*	3.45935	0	0	8.6097	16.5009	0	13.9017	14.5269	21.733	2.51613	8.83208
AEJPFAND_80738::Photosystem I assembly protein Ycf4	3.17107	0	0	2.49959	0	0	13.9017	58.1074	13.0398	20.129	32.3843
HANGEAPK_698678::hypothetical protein	2.88279	0	0	7.49878	0	33.4992	13.9017	0	4.3466	15.0968	11.7761
AEJPFAND_580325::manualcheck_ ATP synthase subunit alpha _ ATP synthase subunit alpha, chloroplastic _ 3.A.2 protons {16329327 CHR 173014..174525 atpA F0F1 ATP synthase subunit alpha [Synechocystis sp. PCC 6803]}	2.59451	0	0	1.94413	6.60036	0	13.9017	11.6215	43.466	0	11.7761
AEJPFAND_726576::Cytochrome c oxidase subunit 3*	1.4414	0	0	0	0	0	13.9017	11.6215	13.0398	0	26.4962
AEJPFAND_536385::50S ribosomal protein L2	0.720699	0	3.21654	5.27692	0	0	13.9017	75.5397	21.733	20.129	29.4403
AEJPFAND_05327::Photosystem I reaction center subunit III	0.432419	0	0	0	0	0	13.9017	20.3376	17.3864	0	2.94403
AEJPFAND_1006193::30S ribosomal protein S14	0.14414	0	0	8.88744	0	0	13.9017	81.3504	47.8126	5.03226	8.83208
AEJPFAND_193463::NADH-quinone oxidoreductase subunit L*	0.14414	0	0	0.277732	0	0	13.9017	17.4322	21.733	35.2258	2.94403
AEJPFAND_156235:: Uncharacterized protein ycf35 *	0	0	0	0	0	0	13.9017	49.3913	26.0796	0	11.7761
AEJPFAND_459583::manualcheck_ 30S ribosomal protein S14 _ 30S ribosomal protein S14, chloroplastic	0	0	0	0	0	0	13.9017	8.71612	21.733	12.5806	0
BGLBAGJI_533623::manualcheck_ ATP synthase subunit alpha _ ATP synthase subunit alpha, chloroplastic _ 3.A.2 protons {56751186 CHR 1288487..1290004 atpA F0F1 ATP synthase subunit alpha [Synechococcus elongatus PCC 6301]}	0	0	1.60827	0	0	0	13.9017	0	30.4262	55.3548	26.4962
DDENMPNP_09107::Photosystem II CP47 reaction center protein	0	0	0	0	0	0	13.9017	20.3376	21.733	7.54839	5.88805
BGLBAGJI_1816315::Alpha-keto acid-binding periplasmic protein TakP*	45.5482	23.4601	0	29.9951	148.508	36.8491	13.6942	40.6752	39.1194	37.7419	35.3283
BGLBAGJI_706183::Catalase-peroxidase	43.2419	102.638	4.82481	48.0477	42.9023	0	13.6942	0	13.0398	0	0
DDENMPNP_548092::Transcriptional regulator WhiB*	17.2968	32.2577	4.82481	21.9409	0	23.4494	13.6942	0	0	0	11.7761
AEJPFAND_204516::hypothetical protein	13.405	20.5276	6.43308	7.77651	13.2007	0	13.6942	23.243	0	0	2.94403
AEJPFAND_1386856::Alkane 1-monooxygenase 1*	10.5222	29.3252	20.9075	9.72063	6.60036	0	13.6942	23.243	4.3466	37.7419	11.7761
BGLBAGJI_1141728::Ribulose bisphosphate carboxylase large chain, plasmid*	7.06285	8.79755	1.60827	10.5538	0	3.34992	13.6942	11.6215	17.3864	27.6774	47.1044
BGLBAGJI_1206175::Elongation factor Tu	6.19801	5.86503	8.04135	8.88744	9.90053	16.7496	13.6942	0	4.3466	5.03226	11.7761
AEJPFAND_1465380::60 kDa chaperonin*	5.62145	0	0	10.2761	0	3.34992	13.6942	11.6215	4.3466	0	8.83208
AEJPFAND_639265::50S ribosomal protein L14*	4.18005	0	8.04135	3.05506	0	0	13.6942	0	8.6932	12.5806	2.94403
AEJPFAND_06884::Oligopeptide-binding protein OppA*	3.89177	0	16.0827	6.11011	0	6.69983	13.6942	0	30.4262	2.51613	14.7201
AEJPFAND_326710::manualcheck_ Elongation factor Tu _ Elongation factor Tu, chloroplastic	3.89177	5.86503	0	3.05506	0	13.3997	13.6942	26.1483	17.3864	15.0968	50.0484
AEJPFAND_398489::Protein translocase subunit SecA 1	3.89177	11.7301	0	4.16599	0	23.4494	13.6942	0	56.5058	27.6774	17.6642
BGLBAGJI_844397::Photosystem I P700 chlorophyll a apoprotein A2*	2.59451	5.86503	0	0.833197	0	0	13.6942	37.7698	26.0796	47.8064	100.097
AEJPFAND_1202810::hypothetical protein	2.45038	2.93252	0	0.833197	0	20.0995	13.6942	0	26.0796	37.7419	5.88805
AEJPFAND_428297::30S ribosomal protein S1*	1.58554	26.3927	0	3.61052	33.0018	20.0995	13.6942	0	0	0	17.6642
AEJPFAND_266789::50S ribosomal protein L10	1.29726	8.79755	0	0.555465	0	16.7496	13.6942	0	4.3466	27.6774	35.3283
AEJPFAND_307229::manualcheck_ ATP synthase subunit b _ ATP synthase subunit b, chloroplastic	0.864838	0	0	0.555465	0	0	13.6942	2.90537	8.6932	17.6129	94.2088
AEJPFAND_1441026::hypothetical protein	0.576559	0	0	0.833197	0	0	13.6942	11.6215	34.7728	0	17.6642
AEJPFAND_353799::50S ribosomal protein L10*	0.576559	0	6.43308	5.27692	0	0	13.6942	26.1483	13.0398	7.54839	17.6642
AEJPFAND_40271::manualcheck_ ATP synthase subunit b' _ ATP synthase subunit b', chloroplastic	0.432419	0	0	0	0	40.199	13.6942	0	30.4262	10.0645	14.7201
BGLBAGJI_803919::manualcheck_ ATP synthase subunit delta _ ATP synthase subunit delta, chloroplastic	0.432419	0	0	0	0	0	13.6942	0	8.6932	0	0
AEJPFAND_04410::manualcheck_ Sec-independent protein translocase protein TatC _ Uncharacterized tatC-like protein ycf43	0.288279	0	0	0	0	0	13.6942	20.3376	17.3864	25.1613	32.3843
AEJPFAND_00905::Elongation factor Ts	0	0	0	0.277732	0	0	13.6942	14.5269	0	32.7097	11.7761
AEJPFAND_1072479::Cold shock-like protein CspG	0	0	0	0.833197	0	0	13.6942	5.81074	8.6932	27.6774	8.83208
AEJPFAND_224558::manualcheck_ Ribulose bisphosphate carboxylase small chain, chromosomal _ Ribulose bisphosphate carboxylase small subunit	0	0	0	0	0	0	13.6942	8.71612	21.733	0	11.7761
AEJPFAND_35800::manualcheck_ Magnesium-chelatase 38 kDa subunit _ Magnesium-chelatase subunit ChlI	0	0	0	0	0	0	13.6942	11.6215	0	30.1935	20.6082
AEJPFAND_62463::Elongation factor G	0	0	0	0.555465	3.30018	0	13.6942	34.8645	0	17.6129	32.3843
BGLBAGJI_349577::hypothetical protein	0	0	0	0.833197	0	0	13.6942	0	0	0	5.88805
GAKNMICK_1647533::hypothetical protein	0	14.6626	0	0.277732	0	3.34992	13.6942	5.81074	30.4262	2.51613	26.4962
[truncated: 740,288+ more rows]
